# Supplementary material for: Inferring Protective CD8+ T-Cell Epitopes for NS5 Protein of Four Serotypes of Dengue Virus Chinese Isolates Based on HLA-A, -B and -C Allelic Distribution: Implications for Epitope-Based Universal Vaccine Design
Source: PLoS One. 2015 Sep 18;10(9):e0138729. doi: 10.1371/journal.pone.0138729 (PMC4575106; doi:10.1371/journal.pone.0138729)
Supplement: S3 File — (TXT) [file pone.0138729.s003.txt]

>gb|ACZ15977.1|:2740-3386 polyprotein [Dengue virus 3]
TIEKDVDLGAGTRHVNAEPETPNMDVIGERIKRIKEEHSSTWHYDDENPYKTWAYHGSYEVKATGSASSM
INGVVKLLTKPWDVVPMVTQMAMTDTTPFGQQRVFKEKVDTRTPRPMPGTRKVMEITAEWLWRTLGRNKK
PRLCTREEFTKKVRTNAAMGAVFTEENQWDSARAAVEDEEFWKLVDKERELHKLGKCGSCVYNMMGKREK
KLGEFGKAKGSRAIWYMWLGARYLEFEALGFLNEDHWFSRENSYSGVEGEGLHKLGYILRDISKIPGGAM
YADDTAGWDTRITEDDLHNEEKITQQMDPEHRQLANAIFKLTYQNKVVKVQRPTPKGTVMDIISRKDQRG
SGQVGTYGLNTFTNMEAQLVRQMEGEGVLSKADLENPHLLEKKIIQWLETKGVERLKRMAISGDDCVVKP
IDDRFANALLALNDMGKVRKDIPQWQPSKGWHDWQQVPFCSHHFHELIMKDGRKLVVPCRPQDELIGRAR
ISQGAGWSLKETACLGKAYAQMWSLMYFHRRDLRLASNAICSAVPVHWIPTSRTTWSIHAHHQWMTTEDM
LSVWNRVWIEDNPWMEDKTPVTTWEDVPYLGKREDQWCGSLIGLTSRATWAQNILTAIQQVRSLIGDEEF
LDYMPSMKRFRKEEESE
>gb|AHL17468.1|:2740-3386 polyprotein [Dengue virus 3]
TIEKDVDLGAGTRHVNAEPETPNMDVIGERIKRIKEEHNSTWHYDDENPYKTWAYHGSYEVKATGSASSM
INGVVKLLTKPWDVVPMVTQMAMTDTTPFGQQRVFKEKVDTRTPRPMPGTRKVMEITAEWLWRTLGRNKR
PRLCTREEFTKKVRTNAAMGAVFTEENQWDSAKAAVEDEEFWKLVDRERELHKLGKCGSCVYNMMGKREK
KLGEFGKAKGSRAIWYMWLGARYLEFEALGFLNEDHWFSRENSYSGVEGEGLHKLGYILRDISKIPGGAM
YADDTAGWDTRITEDDLHNEEKITQQMDPEHRLLANAIFKLTYQNKVVKVQRPTPTGTVMDIISRKDQRG
SGQVGTYGLNTFTNMEAQLVRQMEGEGVLSKTDLENPHLPEKKITQWLETKGVERLKRMAISGDDCVVKP
IDDRFANALLALNDMGKVRKDIPQWQPSKGWHDWQQVPFCSHHFHELIMKDGRKLVVPCRPQDELIGRAR
ISQGAGWSLRETACLGKAYAQMWSLMYFHRRDLRLASNAICSAIPVHWVPTSRTTWSIHAHHQWMTTEDM
LTVWNRVWIEDNPWMEDKTPITTWENVPYLGKREDQWCGSLIGLTSRATWAQNIPTAIQQVRSLIGNEEF
LDYMPSMKRFRKEEESE
>gb|AHL17467.1|:2740-3386 polyprotein [Dengue virus 3]
TIEKDVDLGAGTRHVNAEPETPNMDVIGERIKRIKEEHNSTWHYDDENPYKTWAYHGSYEVKATGSASSM
INGVVKLLTKPWDVVPMVTQMAMTDTTPFGQQRVFKEKVDTRTPRPMPGTRKVMEITAEWLWRTLGRNKR
PRLCTREEFTKKVRTNAAMGAVFTEENQWDSAKAAVEDEEFWKLVDRERELHKLGKCGSCVYNMMGKREK
KLGEFGKAKGSRAIWYMWLGARYLEFEALGFLNEDHWFSRENSYSGVEGEGLHKLGYILRDISKIPGGAM
YADDTAGWDTRITEDDLHNEEKITQQMDPEHRLLANAIFKLTYQNKVVKVQRPTPTGTVMDIISRKDQRG
SGQVGTYGLNTFTNMEAQLVRQMEGEGVLSKTDLENPHLPEKKITQWLETKGVERLKRMAISGDDCVVKP
IDDRFANALLALNDMGKVRKDIPQWQPSKGWHDWQQVPFCSHHFHELIMKDGRKLVVPCRPQDELIGRAR
ISQGAGWSLRETACLGKAYAQMWSLMYFHRRDLRLASNAICSAIPVHWVPTSRTTWSIHAHHQWMTTEDM
LTVWNRVWIEDNPWMEDKTPITTWENVPYLGKREDQWCGSLIGLTSRATWAQNIPTAIQQVRSLIGNEEF
LDYMPSMKRFRKEEESE
>gb|AHL17466.1|:2740-3386 polyprotein [Dengue virus 3]
TIEKDVDLGAGTRHVNAEPETPNMDVIGERIKRIKEEHNSTWHYDDENPYKTWAYHGSYEVKATGSASSM
INGVVKLLTKPWDVVPMVTQMAMTDTTPFGQQRVFKEKVDTRTPRPMPGTRKVMEITAEWLWRTLGRNKR
PRLCTREEFTKKVRTNAAMGAVFTEENQWDSAKAAVEDEEFWKLVDRERELHKLGKCGSCVYNMMGKREK
KLGEFGKAKGSRAIWYMWLGARYLEFEALGFLNEDHWFSRENSYSGVEGEGLHKLGYILRDISKIPGGAM
YADDTAGWDTRITEDDLHNEEKITQRMDPEHRLLANAIFKLTYQNKVVKVQRPTPTGTVMDIISRKDQRG
SGQVGTYGLNTFTNMEAQLVRQMEGEGVLSKTDLENPHLPEKKITQWLETKGVERLKRMAISGDDCVVKP
IDDRFANALLALNDMGKVRKDIPQWQPSKGWHDWQQVPFCSHHFHELIMKDGRKLVVPCRPQDELIGRAR
ISQGAGWSLRETACLGKAYAQMWSLMYFHRRDLRLASNAICSAIPVHWVPTSRTTWSIHAHHQWMTTEDM
LTVWNRVWIEDNPWMEDKTPITTWENVPYLGKREDQWCGSLIGLTSRATWAQNIPTAIQQVRSLIGNEEF
LDYMPSMKRFRKEEESE
>gb|AHL17465.1|:2740-3386 polyprotein [Dengue virus 3]
TIEKDVDLGAGTRHVNAEPETPNMDVIGERIKRIKEEHNSTWHYDDENPYKTWAYHGSYEVKATGSASSM
INGVVKLLTKPWDVVPMVTQMAMTDTTPFGQQRVFKEKVDTRTPRPMPGTRKVMEITAEWLWRTLGRNKR
PRLCTREEFTKKVRTNAAMGAVFTEENQWDSAKAAVEDEEFWKLVDRERELHKLGKCGSCVYNMMGKREK
KLGEFGKAKGSRAIWYMWLGARYLEFEALGFLNEDHWFSRENSYSGVEGEGLHKLGYILRDISKIPGGAM
YADDTAGWDTRITEDDLHNEEKITQQMDPEHRLLANAIFKLTYQNKVVKVQRPTPTGTVMDIISRKDQRG
SGQVGTYGLNTFTNMEAQLVRQMEGEGVLSKTDLENPHLPEKKITQWLETKGVERLKRMAISGDDCVVKP
IDDRFANALLALNDMGKVRKDIPQWQPSKGWHDWQQVPFCSHHFHELIMKDGRKLVVPCRPQDELIGRAR
ISQGAGWSLRETACLGKAYAQMWSLMYFHRRDLRLASNAICSAIPVHWVPTSRTTWSIHAHHQWMTTEDM
LTVWNRVWIEDNPWMEDKTPITTWENVPYLGKREDQWCGSLIGLTSRATWAQNIPTAIQQVRSLIGNEEF
LDYMPSMKRFRKEEESE
>gb|AHL17464.1|:2740-3386 polyprotein [Dengue virus 3]
TIEKDVDLGAGTRHVNAEPETPNMDVIGERIKRIKEEHNSTWHYDDENPYKTWAYHGSYEVKATGSASSM
INGVVKLLTKPWDVVPMVTQMAMTDTTPFGQQRVFKEKVDTRTPRPMPGTRKVMEITAEWLWRTLGRNKR
PRLCTREEFTKKVRTNAAMGAVFTEENQWDSAKAAVEDEEFWKLVDRERELHKLGKCGSCVYNMMGKREK
KLGEFGKAKGSRAIWYMWLGARYLEFEALGFLNEDHWFSRENSYSGVEGEGLHKLGYILRDISKIPGGAM
YADDTAGWDTRITEDDLHNEEKITQQMDPEHRLLANAIFKLTYQNKVVKVQRPTPTGTVMDIISRKDQRG
SGQVGTYGLNTFTNMEAQLVRQMEGEGVLSKTDLENPHLPEKKITQWLETKGVERLKRMAISGDDCVVKP
IDDRFANALLALNDMGKVRKDIPQWQPSKGWHDWQQVPFCSHHFHELIMKDGRKLVVPCRPQDELIGRAR
ISQGAGWSLRETACLGKAYAQMWSLMYFHRRDLRLASNAICSAIPVHWVPTSRTTWSIHAHHQWMTTEDM
LTVWNRVWIEDNPWMEDKTPITTWENVPYLGKREDQWCGSLIGLTSRATWAQNIPTAIQQVRSLIGNEEF
LDYMPSMKRFRKEEESE
>gb|AGC60098.1|:2740-3386 polyprotein [Dengue virus 3]
TMEKDVDLGAGTRHVNAEPETPNMDVIGERIKRIKEEHSSTWHYDDENPYKTWAYHGSYEVKATGSASSM
INGVVKLLTKPWDVVPMVTQMAMTDTTPFGQQRVFKEKVDTRTPRPMPGTRKVMEITAEWLWRTLGRNKK
PRLCTREEFTKKVRTNAAMGAVFTEENQWDSARAAVEDEEFWKLVDRERELHRLGKCGSCVYNMMGKREK
KLGEFGKAKGSRAIWYMWLGARYLEFEALGFLNEDHWFSRENSYSGVEGEGLHKLGYILRDISKIPGGAM
YADDTAGWDTRITEDDLHNEEKITQQMDPEHRRLASAIFKLTYQNKVVKVQRPTPKGTVMDIISRKDQRG
SGQVGTYGLNTFTNMEAQLVRQMEGEGVLSKADLEDPHLLEKKITQWLETKGVERLKRMAISGDDCVVKP
IDDRFANALLALNDMGKVRKDIPQWQPSKGWHDWQQVPFCSHHFHELIMKDGRKLVVPCRPQDELIGRAR
ISQGAGWSLKETACLGKAYAQMWSLMYFHRRDLRLASNAICSAVPVHWVPTSRTTWSIHAHHQWMTTEDM
LTVWNRVWIEDNPWMEDKTPVTTWEDVPYLGKREDQWCGSLIGLTSRATWAQNILTAIQQVRSLIGDEEF
LDYMPSMKRFRKEEESE
>gb|AEZ01357.1|:2740-3386 polyprotein [Dengue virus 3]
TIEKDVDLGAGTRHVNAEPETPNMDVIGERIRRIKEEHNSTWHYDDENPYKTWAYHGSYEVKATGSASSM
INGVVKLLTKPWDVVPMVTQMAMTDTTPFGQQRVFKEKVDTRTPRPMPGTRKVMEITAEWLWRTLGRNKR
PRLCTREEFTKKVRTNAAMGAVFTEENQWDSAKAAVEDEEFWKLVDRERELHKLGKCGSCVYNMMGKREK
KLGEFGKAKGSRAIWYMWLGARYLEFEALGFLNEDHWFSRENSYSGVEGEGLHKLGYILRDISKIPGGAM
YADDTAGWDTRITEDDLHNEEKITQQMNPEHRLLANAIFKLTYQNKVVKVQRPTPTGTVMDIISRKDQRG
SGQVGTYGLNTFTNMEAQLVRQMEGEGVLSKADLENPHLPEKKITQWLETKGVERLKRMAISGDDCVVKP
IDDRFANALLALNDMGKVRKDIPQWQPSKGWHDWQQVPFCSHHFHELIMKDGRKLVVPCRPQDELIGRAR
ISQGAGWSLRETACLGKAYAQMWSLMYFHRRDLRLASNAICSAVPVHWVPTSRTTWSIHAHHQWMTTEDM
LTVWNRVWIEDNPWMEDKTPVTTWENVPYLGKREDQWCGSLIGLTSRATWAQNISTAIQQVRSLIGNEEF
LDYMPSMKRFRKEEESE
>gb|AEG89542.1|:2740-3386 polyprotein [Dengue virus 3]
TIEKDVDLGAGTRHVNAEPETPNMDVIGERIRRIKEEHNSTWHYDDENPYKTWAYHGSYEVKATGSASSM
INGVVKLLTKPWDVVPMVTQMAMTDTTPFGQQRVFKEKVDTRTPRPMPGTRKVMEITAEWLWRTLGRNKR
PRLCTREEFTKKVRTNAAMGAVFTEENQWDSAKAAVEDEEFWKLVDRERELHKLGKCGSCVYNMMGKREK
KLGEFGKAKGSRAIWYMWLGARYLEFEALGFLNEDHWFSRENSYSGVEGEGLHKLGYILRDISKIPGGAM
YADDTAGWDTRITEDDLHNEEKITQQMNPEHRLLANAIFKLTYQNKVVKVQRPTPTGTVMDIISRKDQRG
SGQVGTYGLNTFTNMEAQLVRQMEGEGVLSKADLENPHLPEKKITQWLETKGVERLKRMAISGDDCVVKP
IDDRFANALLALNDMGKVRKDIPQWQPSKGWHDWQQVPFCSHHFHELIMKDGRKLVVPCRPQDELIGRAR
ISQGAGWSLRETACLGKAYAQMWSLMYFHRRDLRLASNAICSAVPVHWVPTSRTTWSIHAHHQWMTTEDM
LTVWNRVWIEDNPWMEDKTPVTTWENVPYLGKREDQWCGSLIGLTSRATWAQNIPTAIQQVRSLIGNEEF
LDYMPSMKRFRKEEESE
>gb|ABY73735.1|:2740-3386 polyprotein [Dengue virus 3]
TIEKDVDLGAGTRHVNAEPETPNMDVIGERIKRIKEEHSSTWHYDDENPYKTWAYHGSYEVKATGSASSM
INGVVKLLTKPWDVVPMVTQMAMTDTTPFGQQRVFKEKVDTRTPRPMPGTRKVMEITAEWLWRTLGRNKK
PRLCTREEFTKKVRTNAAMGAVFTEENQWDSARAAVEDEEFWKLVDKERELHKLGKCGSCVYNMMGKREK
KLGEFGKAKGSRAIWYMWLGARYLEFEALGFLNEDHWFSRENSYSGVEGEGLHKLGYILRDISKIPGGAM
YADDTAGWDTRITEDDLHNEEKITQQMDPEHRQLANAIFKLTYQNKVVKVQRPTPKGTVMDIISRKDQRG
SGQVGTYGLNTFTNMEAQLVRQMEGEGVLSKADLENPHLLEKKIIQWLETKGVERLKRMAISGDDCVVKP
IDDRFANALLALNDMGKVRKDIPQWQPSKGWHDWQQVPFCSHHFHELIMKDGRKLVVPCRPQDELIGRAR
ISQGAGWSLKETACLGKAYAQMWSLMYFHRRDLRLASNAICSAVPVHWIPTSRTTWSIHAHHQWMTTEDM
LSVWNRVWIEDNPWMEDKTPVTTWEDVPYLGKREDQWCGSLIGLTSRATWAQNILTAIQQVRSLIGDEEF
LDYMPSMKRFRKEEESE
>gb|AHI17475.1|:2740-3386 polyprotein [Dengue virus 3]
TIEKDVDLGAGTRHVNAEPETPNMDVIGERIKRIKEEHSSTWHYDDENPYKTWAYHGSYEVKATGSASSM
INGVVKLLTKPWDVVPMVTQMAMTDTTPFGQQRVFKEKVDTRTPRPMPGTRKVMEITAEWLWRTLGRNKR
PRLCTREEFTKKVRTNAAMGAVFTEENQWESARAAVEDEEFWKLVGRERELHKLGKCGSCVYNMMGKREK
KLGEFGKAKGSRAIWYMWLGARYLEFEALGFLNEDHWFSRENSYSGVEGEGLHKLGYILRDISKIPGGAM
YADDTAGWDTRITEDDLHNEEKITQQMDPEHRQLANAIFKLTYQNKVVKVQRPTPKGTVMDIISRKDQRG
SGQVGTYGLNTFTNMEAQLIRQMEGEGVLSKADLENPHLLEKKITQWLETKGVERLKRMAISGDDCVVKP
IDDRFANALLALNDMGKVRKDIPQWQPSKGWHDWQQVPFCSHHFHELIMKDGRKLVVPCRPQDELIGRAR
ISQGAGWSLKETACLGKAYAQMWSLMYFHRRDLRLASNAICSAVPVHWVPTSRTTWSIHAHHQWMTTEDM
LTVWNRVWIEDNPWMEDKTPVTTWEDVPYLGKREDQWCGSLIGLTSRATWAQNILTAIQQVRSLIGDEEF
LDYMPSMKRFRKEEESE
>gb|AHI17474.1|:2740-3386 polyprotein [Dengue virus 3]
TIEKDVDLGAGTRHVNAEPETPNMDVIGERIKRIKEEHSSTWHYDDENPYKTWAYHGSYEVKATGSASSM
INGVVKLLTKPWDVVPMVTQMAMTDTTPFGQQRVFKEKVDTRTPRPMPGTRKVMEITAEWLWRTLGRNKR
PRLCTREEFTKKVRTNAAMGAVFTEENQWESARAAVEDEEFWKLVGRERELHKLGKCGSCVYNMMGKREK
KLGEFGKAKGSRAIWYMWLGARYLEFEALGFLNEDHWFSRENSYSGVEGEGLHKLGYILRDISKIPGGAM
YADDTAGWDTRITEDDLHNEEKITQQMDPEHRQLANAIFKLTYQNKVVKVQRPTPKGTVMDIISRKDQRG
SGQVGTYGLNTFTNMEAQLIRQMEGEGVLSKADLENPHLLEKKITQWLETKGVERLKRMAISGDDCVVKP
IDDRFANALLALNDMGKVRKDIPQWQPSKGWHDWQQVPFCSHHFHELIMKDGRKLVVPCRPQDELIGRAR
ISQGAGWSLKETACLGKAYAQMWSLMYFHRRDLRLASNAICSAVPVHWVPTSRTTWSIHAHHQWMTTEDM
LTVWNRVWIEDNPWMEDKTPVTTWEDVPYLGKREDQWCGSLIGLTSRATWAQNILTAIQQVRSLIGDEEF
LDYMPSMKRFRKEEESE
>gb|ADC35596.1|:2740-3386 polyprotein [Dengue virus 3]
TIEKDVDLGAGTRHVNAEPETPNMDVIGERIRRIKEEHNSTWHYDDENPYKTWAYHGSYEVKATGSASSM
INGVVKLLTKPWDVVPMVTQMAMTDTTPFGQQRVFKEKVDTRTPRPMPGTRKVMEITAEWLWRTLGRNKR
PRLCTREEFTKKVRTNAAMGAVFTEENQWDSAKAAVEDEEFWKLVDRERELHKLGKCGSCVYNMMGKREK
KLGEFGKAKGSRAIWYMWLGARYLEFEALGFLNEDHWFSRENSYSGVEGEGLHKLGYILRDISKIPGGAM
YADDTAGWDTRITEDDLHNEEKITQQMNPEHRLLANAIFKLTYQNKVVKVQRPTPTGTVMDIISRKDQRG
SGQVGTYGLNTFTNMEAQLVRQMEGEGVLSKADLENPHLPEKKITQWLETKGVERLKRMAISGDDCVVKP
IDDRFANALLALNDMGKVRKDIPQWQPSKGWHDWQQVPFCSHHFHELIMKDGRKLVVPCRPQDELIGRAR
ISQGAGWSLRETACLGKAYAQMWSLMYFHRRDLRLASNAICSAVPVHWVPTSRTTWSIHAHHQWMTTEDM
LTVWNRVWIEDNPWMEDKTPVTTWENVPYLGKREDQWCGSLIGLTSRATWAQNISTAIQQVRSLIGNEEF
LDYMPSMKRFRKEEESE
>gi|75705851|gb|ABA25484.1| NS5 protein, partial [Dengue virus 3]
MINGVVKLLTKPWDVVPMVTQMAMTDTTPFGQQRVFKEKVDTRTPRPMPGTRKVMEITAEWLWRTLGRNK
KPRLCTREEFTKKVRTNAAMGAVFTEENQWDSARAAVEDEEFWKLVDRERELHKLGKCGSCVYNMMGKRE
KKLGEFGKAKSSRAIWYMWLGARYLEFEALGFLNEDHWFSRENSYSGVEGEGLHKLGYILRDISKIPGGA
MYADDTAGWDTRITEDDLHNEEKITQQMDPEHRQLASAIFKLTYQNKVVKVQRPTPKGTVMDIISRKDQR
GSGQVGTYGLNTFTNMEAQLVRQMEGEGVLSKADLENPHLLEKKITQWLETKGVERLKRMAISGDDCVVK
PIDDRFANALLALNDMGKVRKDIPQWQPSKGWHDWQQVPFCSHHFHELIMKDGRKLVVPCRPQDELIGRA
RISQGAGWSLKETACLGKAYAQMWSLMYFHRRDLRLASNAICSAVPVHWVPTSRTTWSIHAHHQWMTTED
MLTVWNRVWIEDNPWMEDKTPVTTWEDVPYLGKREDQWCGSLIGLTSGATWAQNILTAIQQVRSLIGDEE
FLDYMPSMKRFRKEEESEGAIW
>gi|75705848|gb|ABA25483.1| NS5 protein, partial [Dengue virus 3]
MINGVVKLLTKPWDVVPMVTQMAMTDTTPFGQQRVFKEKVDTRTPRPMPGTRKVMEITAEWLWRTLGRNK
KPRLCTREEFTKKVRTNAAMGAVFTEENQWDSARAAVEDEEFWKLVDRERELHKLGKCGSCVYNMMGKRE
KNLGEFGKAKGSRAIWYMWLGARYLEFEALGFLNEDHWFSRENSYSGVEGEGLHKLGYILRDISKIPGGA
MYADDTAGWDTRITEDDLHNEEKITQQMDPEHRQLASAIFKLTYQNKVVKAQRPTPKGTVMDIISRKDQR
GSGQVGTYGLNTFTNMEAQLVRQMEGEGVLSKADLENPHLLEKKITQWLETKGVERLKRMAISGDDCVVK
PIDDRFANALLALNDMGKVRKDIPQWQPSKGWHDWQQVPFCSHHFHELIMKDGRKLVVPCRPQDELIGRA
RISQGAGWSLKETACLGKAYAQMWSLMYFHRRDLRLASNAICSAVPVHWVPTSRTTWSIHAHHQWMTTED
MLTVWNRVWIEDNPWMEDKTPVTTWEDVPYLGKREDQWCGSLIGLTSRATWAQNILTAIQQVRSLIGDEE
FLDYMPSMKRFRKEEESEGAIW
>gi|75705846|gb|ABA25482.1| NS5 protein, partial [Dengue virus 3]
MINGVVKLLTKPWDVVPMVTQMAMTDTTPFGQQRVFKEKVDTRTPRPMPGTRKVMEITAEWLWRTLGRNK
KPRLCTREEFTKKVRTNAAMGAVFTEENQWDSARAAVEDEEFWKLVDRERELHKLGKCGSCVYNMMGKRE
KKLGEFGKAKGSRAIWYMWLGARYLEFEALGFLNEDHWFSRENSYSGVEGEGLHKLGYILRDISKIPGGA
MYADDTAGWDTRITEDDLHNEEKITQQMDPEHRQLASAIFKLTYQNKVVKVQRPTPKGTVMDIISRKDQR
GSGQVGTYGLNTFTNMEAQLVRQMEGEGVLSKADLENPHLLEKKITQWLETKGVERLKRMAISGDDCVVK
PIDDRFANALLALNDMGKVRKDIPQWQPSKGWHDWQQVPFCSHHFHELIMKDGRKLVVPCRPQDELIGRA
RISQGAGWSLKETACLGKAYAQMWSLMYFHRRDLRLASNAICSAVPVHWVPTSRTTWSIHAHHQWMTTED
MLTVWNRVWIEDNPWMEDKTPVTTWEDVPYLGKREDQWCGSLIGLTSRATWAQNILTAIQQVRSLIGDEE
FLDYMPSMKRFRKEEESEGAIW
>gi|75705844|gb|ABA25481.1| NS5 protein, partial [Dengue virus 3]
MINGVVKLLTKPWDVVPMVTQMAMTDTTPFGQQRVFKEKVDTRTPRPMPGTRKVMEITAEWLWRTLGRNK
KPRLCTREEFTKKVRTNAAMGAVFTEENQWDSARAAVEDEEFWKLVDRERELHKLGKCGSCVYNTMGKRE
KKLGEFGKAKGSRAIWYMWLGARYLEFEALGFLNEDHWFSRENSYSGVEGEGLHKLGYILRDISKIPGGA
MYADDTAGWDTRITEDDLHNEEKITQQMDPEHRQLASAIFKLTYQNKVVKVQRPTPKGTVMDIISRKDQR
GSGQVGTYGLNTFTNMEAQLVRQMEGEGVLSKADLENPHLLEKKITQWLETKGVERLKRMAISGDDCVVK
PIDDRFANALLALNDMGKVRKDIPQWQPSKGWHDWQQVPFCSHHFHELIMKDGRKLVVPCRPQDELIGRA
RISQGAGWSLKETACLGKAYAQMWSLMYFHRRDLRLASNAICSAVPVHWVPTSRTTWSIHAHHQWMTTED
MLTVWNRVWIEDNPWMEDKTPVTTWEDVPYLGKREDQWCGSLIGLTSRATWAQNILTAIQQVRSLIGDEE
FLDYMPSMKRFRKEEESEGAIW
>gi|75705842|gb|ABA25480.1| NS5 protein, partial [Dengue virus 3]
MINGVVKLLTKPWDVVPMVTQMAMTDTTPFGQQRVFKEKVDTRTPRPMPGTRKVMEITAEWLWRTLGRNK
KPRLCTREEFTKKVRTNAAMGAVFTEENQWDSARAAVEDEEFWKLVDRERELHKLGKCGSCVYNMMGKRE
KKLGEFGKAKGSRAIWYMWLGARYLEFEALGFLNEDHWFSRENSYSGVEGEGLHKLGYILRDISKIPGGA
MYADDTAGWDTRITEDDLHNEEKITQQMDPEHRQLASAIFKLTYQNKVVKVQRPTPKGTVMDIISRKDQR
GSGQVGTYGLNTFTNMEAQLVRQMEGEGVLSKADLENPHLLEKKITQWLETKGVERLKRMAISGDDCVVK
PIDDRFANALLALNDMGKVRKDIPQWQPSKGWHDWQQVPFCSHHFHELIMKDGRKLVVPCRPQDELIGRA
RISQGAGWSLKETACLGKAYAQMWSLMYFHRRDLRLASNAICSAVPVHWVPTSRTTWSIHAHHQWMTTED
MLTVWNRVWIEDNPWMEDKTPVTTWEDVPYLGKREDQWCGSLIGLTSRATWAQNILTAIQQVRSLIGDEE
FLDYMPSMKRFRKEEESEGAIW
>gi|75705836|gb|ABA25479.1| NS5 protein, partial [Dengue virus 3]
MINGVVKLLTKPWDVVPMVTQMAMTDTTPFGQQRVFKEKVDTRTPRPMPGTRKVMEITAEWLWRTLGRNK
KPRLCTREEFTKKVRTNAAMGAVFTEENQWDSARAAVEDEEFWKLVDRERELHKLGKCGSCVYNMMGKRE
KKLGEFGKAKGSRAIWYMWLGARYLEFEALGFLNEDHWFSRENSYSGVEGEGLHKLGYILRDISKIPGGA
MYADDTAGWDTRITEDDLHNEEKITQQMDPEHRQLASAIFRLTYQNKVVKVQRPTPKGTVMDIISRKDQR
GSGQVGTYGLNTFTNMEAQLVRQMEGEGVLSKADLENPHLLEKKITQWLETKGVERLKRMAISGDDCVVK
PIDDRFANALLALNDMGKVRKDIPQWQPSKGWHDWQQVPFCSHHFHELIMKDGGKLVVPCRPQDELIGRA
RISQGAGWSLKETACLGKAYAQMWSLMYFHRRDLRLASNAICSAVPVHWVPTSRTTWSIHAHHQWMTTED
MLTVWNRVWIEDNPWMEDKTPVTTWEDVPYLGKREDQWCGSLIGLTSRATWAQNILTAIQQVRSLIGDEE
FLDYMPSMKRFRKEEESEGAIW
>gi|75705834|gb|ABA25478.1| NS5 protein, partial [Dengue virus 3]
MINGVVKLLTKPWDVVPMVTQMAMTDTTPFGQQRVFKEKVDTRTPRPMPGTRKVMEITAEWLWRTLGRNK
KPRLCTREEFTKKVRTNAAMGAVFTEENQWDSARAAVEDEEFWKLVDRERELHKLGKCGSCVYNMMGKRE
KKLGEFGKAKGSRAIWYMWLGARYLEFEALGFLNEDHWFSRENSYSGVEGEGLHKLGYILRDISKIPGGA
MYADDTAGWDTRITEDDLHNEEKITQQMDPEHRQLASAIFKLTYQNKVVKVQRPTPKGTVMDIISRKDQR
GSGQVGTYGLNTFTNMEAQLVRQMEGEGVLSKADLENPHLLEKKITQWLETKGVERLKRMAISGDNCVVK
PIDDRFANALLALNDMGKVRKDIPQWQPSKGWHDWQQVPFCSHHFHELIMKDGRKLVVPCRPQDELIGRA
RISQGAGWSLKETACLGKAYAQMWSLMYFHRRDLRLASNAICSAVPVHWVPTSRTTWSIHAHHQWMTTED
MLTVWNRVWIEDNPWMEDKTPVTTWEDVPYLGKREDQWCGSLIGLTSRATWAQNILTAIQQVRSLIGDEE
FLDYMPSMKRFRKEEESEGAIW
>gi|75705832|gb|ABA25477.1| NS5 protein, partial [Dengue virus 3]
MINGVVKLLTKPWDVVPMVTQMAMTDTTPFGQQRVFKEKVDTRTPRPMPGTRKVMEITAEWLWRTLGRNK
KPRLCTREEFTKKVRTNAAMGAVFTEENQWDSARAAVEDEEFWKLVDRERELHKLGKCGSCVYNMMGKRE
KKLGEFGKAKGSRAIWYMWLGARYLEFEALGFLNEDHWFSRENSYSGVEGEGLHKLGYILRDISKIPGGA
MYADDTAGWDTRITEDDLHNEEKITQQMDPEHRQLASAIFKLTYQNKVVKVQRPTPKGTVMDIISRKDQR
GSGQVGTYGLNTFTNMEAQLVRQMEGEGVLSKADLENPHLLEKKITQWLETKGVERLKRMAISGDDCVVK
PIDDRFANALLALNDMGKVRKDIPQWQPSKGWHDWQQVPFCSHHFHELIMKDGRKLVVPCRPQDELIGRA
RISQGAGWSLKETACLGKAYAQMWSLMYFHRRDLRLASNAICSAVPVHWVPTSRTTWSIHAHHQWMTTED
MLTVWNRVWIEDNPWMEDKTPVTTWEDVPYLGKREDQWCGSLIGLTSRATWAQNILTAIQQVRSLIGDEE
FLDYMPSMKRFRKEEESEGAIW
>gi|75705830|gb|ABA25476.1| NS5 protein, partial [Dengue virus 3]
MINGVVKLLTKPWDVVPMVTQMAMTDTTPFGQQRVFKEKVDTRTPRPMPGTRKVMEITAEWLWRTLGRNK
KPRLCTREEFTKKVRTNAAMGAVFTEENQWDSARAAVEDEEFWKLVDRERELHKLGKCGSCVYNMMGKRE
KKLGEFGKAKGSRAIWYMWLGARYLEFEALGFLNEDHWFSRENSYSGVEGEGLHKLGYILRDISKIPGGA
MYADDTAGWDTRITEDDLHNEEKITQQMDPEHRQLASAIFKLTYQNKVVKVQRPTPKGTVMDIISRKDQR
GSGQVGTYGLNTFTNMEAQLVRQMEGEGVLSKADLENPHLLEKKITQWLETKGVERLKRMAISGDDCVVK
PIDDRFANALLALNDMGKVRKDIPQWQPSKGWHDWQQVPFCSHHFHELIMKDGRKLVVPCRPQDELIGRA
RISQGAGWSLKETACLGKAYAQMWSLMYFHRRDLRLASNAICSAVPVHWVPTSRTTWSIHAHHQWMTTED
MLTVWNRVWIEDNPWMEDKTPVTTWEDVPYLGKREDQWCGSLIGLTSRATWAQNILTAIQQVRSLIGDEE
FLDYMPSMKRFRKEEESEGAIW
>gi|75705828|gb|ABA25475.1| NS5 protein, partial [Dengue virus 3]
MINGVVKLLTKPWDVVPMVTQMAMTDTTPFGQQRVFKEKVDTRTPRPMPGTRKVMEITAEWLWRTLGRNK
KPRLCTREEFTKKVRTNAAMGAVFTEENQWDSARAAVEDEEFWKLVDRERELHKLGKCGSCVYNMMGKRE
KKLGEFGKAKGSRAIWYMWLGARYLEFEALGFLNEDHWFSRENSYSGVEGEGLHKLGYILRDISKIPGGA
MYADDTAGWDTRITEDDLHNEEKITQQMDPEHRQLASAIFKLTYQNKVVKVQRPTPKGTVMDIISRKDQR
GSGQVGTYGLNTFTNMEAQLVRQMEGEGVLSKADLENPHLLEKKITQWLETKGVERLKRMAISGDDCVVK
PIDDRFANALLALNDMGKVRKDIPQWQPSKGWHDWQQVPFCSHHFHELIMKDGRKLVVPCRPQDELIGRA
RISQGAGWSLKETACLGKAYAQMWSLMYFHRRDLRLASNAICSAVPVHWVPTSRTTWSIHAHHQWMTTED
MLTVWNRVWIEDNPWMEDKTPVTTWEDVPYLGKREDQWCGSLIGLTSRATWAQNILTAIQQVRSLIGDEE
FLDYMPSMKRFRKEEESEGAIW
>gi|75705823|gb|ABA25474.1| NS5 protein, partial [Dengue virus 3]
MINGVVKLLTKPWDVVPMVTQMAMTDTTPFGQQRVFKEKVDTRTPRPMPGTRKVMEITAEWLWRTLGRNK
KPRLCTREEFTKKVRTNAAMGAVFTEENQWDSARAAVEDEEFWKLVDRERELHKLGKCGGCVYNMMGKRE
KKLGEFGKAKGSRAIWYMWLGARYLEFEALGFLNEDHWFSRENSYSGVEGEGLHKLGYILRNISKIPGGA
MYADDTAGWDTRITEDDLHNEEKITQQMDPEHRQLASAIFKLTYQNKVVKVQRPTPKGTVMDIISRKDQR
GSGQVGTYGLDTFTNMEAQLVRQMEGEGVLSKADLENPHLLEKKITQWLETKGVERLKRMAISGDDCVVK
PIDDRFANALLALNDMGKVRKDIPQWQPSKGWHDWQQVPFCSHHFHELIMKDGRKLVVPCRPQDELIGRA
RISQGAGWSLKETACLGKAYAQMWSLMYFHRRDLRLASNAICSAVPVHWVPTSRTTWSIHAHHQWMTTED
MLTVWNRVWIEDNPWMEDKTPVTTWEDVPYLGKREDQWCGSLIGLTSRATWAQNILTAIQQVRSLIGDEE
FLDYMPSMKRFRKEEESEGAIW
>gi|75705820|gb|ABA25473.1| NS5 protein, partial [Dengue virus 3]
MIIGVVKLLTKPWDVVPMVTQMAMTDTTPFGQQRVFKEKVDTRTPRPMPGTRKVMEITAEWLWRTLGRNK
KPRLCTREEFTKKVRTNAAMGAVFTEENQWDSARAAVEDEEFWKLVDRERELHKLGKCGSCVYNMMGKRE
KKLGEFGKAKGSRAIWYMWLGARYLEFEALGFLNEDHWFSRENSYSGVEGEGLHKLGYILRDISKIPGGA
MYADDTAGWDTRITEDDLHNEEKITQQMDPEHRQLASAIFKLTYQDKVVKVQRPTPKGTVMDIISRKDQR
GSGQVGTYGLNTFTNMEAQLVRQMEGEGVLSKADLENPHLLEKKITQWLETKGVERLKRMAISGDDCVVK
PIDDRFANALLALNDMGKVRKDIPQWQPSKGWHDWQQVPFCSHHFHELIMKDGRKLVVPCRPQDELIGRA
RISQGAGWSLRETACLGKAYAQMWSLMYFHRRDLRLASNAICSAVPVHWVPTSRTTWSIHAHHQWMTTED
MLTVWNRVWIEDNPWMEDKTPVTTWEDVPYLGKREDQWCGSLIGLTSRATWAQNILTAIQQVRSLIGDEE
FLDYMPSMKRFRKEEESEGAIW
>gi|75705818|gb|ABA25472.1| NS5 protein, partial [Dengue virus 3]
MINGVVKLLTKPWDVVPMVTQMAMTDTTPFGQQRVFKEKVDTRTPRPMPGTRKVMEITAEWLWRTLGRNK
KPRLCTREEFTKKVRTNAAMGAVFTEENQWDSARAAVEDEEFWKLVDRERELHKLGKCGSCVYNMMGKRE
KKLGEFGKAKGSRAIWYMWLGARYLEFEALGFLNEDHWFSRENSCSGVEGEGLHKLGYILRDISKIPGGA
MYADDTAGWDTRITEDDLHNEEKITQQMDPEHRQLASAIFKLTYQNKVVKVQRPTPKGTVMDIISRKDQR
GSGQVGTYGLNTFTNMEAQLVRQMEGEGVLSKADLENPHLLEKKITQWLETKGVERLKRMAISGDDCVVK
PIDDRFANALLALNDMGKVRKDIPQWQPSKGWHDWQQVPFCSHHFHELIMKDGRKLVVPCRPQDELIGRA
RISQGAGWSLKETACLGKAYAQMWSLMYFHRRDLRLASNAICSAVPVHWVPTSRTTWSIHAHHQWVTTED
MLTVWNRVWIEDNPWMEDKTPVTTWEDVPYLGKREDQWCGSLIGLTSRATWAQNILTAIQQVRSLIGDEE
FLDYMPSMKRFRKEEESEGAIW
>gi|75705816|gb|ABA25471.1| NS5 protein, partial [Dengue virus 3]
MINGVVKLLTKPWDVVPMVTQMAMTDTTPFGQQRVFKEKVDTRTPRPMPGTRKVMEITAEWLWRTLGRNK
KPRLCTREEFTKKVRTNAAMGAVFTEENQWDSARAAVEDEEFWKLVDRERELHKLGKCGSCVYNMMGKRE
KKLGEFGKAKGSRAIWYMWLGARYLEFEALGFLNEDHWFSRENSYSGVEGEGLHKLGYILRDISKIPGGA
MYADDTAGWDTRITEDDLHNEEKITQQMDPEHRQLASAIFKLTYQNKVVKVQRPTPKGTVMDIISRKDQR
GSGQVGTYGLNTFTNMEAQLVRQMEGEGVLSKADLENPHLLEKKITQWLETKGVERLKRMAISGDDCVVK
PIDDRFANALLALNDMGKVRKDIPQWQPSKGWHDWQQVPFCSHHFHELIMKGGRKLVVPCRPQDELIGRA
RISQGAGWSLKETACLGKAYAQMWSLMYFHRRDLRLASNAICSAVPVHWVPTSRTTWSIHAHHQWMTTED
MLTVWNRVWIEDNPWMEDKTPVTTWEDVPYLGKREDQWCGSLIGLTFRATWAQNILTAIQQVRSLIGDEE
FLDYMPSMKRFRKEEESEGAIW
>gi|75705814|gb|ABA25470.1| NS5 protein, partial [Dengue virus 3]
MINGVVKLLTKPWDVVPMVTQMAMTDTTPFGQQRVFKEKVDTRTPRPMPGTRKVMEITAEWLWRTLGRNK
KPRLCTREEFTKKVRTNAAMGAVFTEENQWDSARAAVEDEEFWKLVDRERELHKLGKCGSCVYNMMGKRE
KKLGEFGKAKGSRAIWYMWLGARYLEFEALGFLNEDHWFSRENSYSGVEGEGLHKPGYILRDISKIPGGA
MYADDTAGWDTRITEDDLHNEEKITQQMDPEHRQLASAIFKLTYQNKVVKVQRPTPKGTVMDIISRKDQR
GSGQVGTYGLNTFTNMEAQLVRQMEGEGVLSKADLENPHLLEKKITQWLETKGVERLKRMAISGDDCVVK
PIDDRFANALLALNDMGKVRKDIPQWQPSKGWHDWQQVPFCSHHFHELIMKDGRKLVVPCRPQDELIGRA
RISQGAGWSLKETACLGKAYAQMWSLMYFHRRDLRLASNAICSAVPVHWVPTSRTTWSIHAHHQWMTTED
MLTVWNRVWIEDNPWMEDKTPVTTWEDVPYLGKREDQWCGSLIGLTSRATWAQNILTAIQQVRSLIGDEE
FLDYMPSMKRFRKEEESEGATW
>gi|75705812|gb|ABA25469.1| NS5 protein, partial [Dengue virus 3]
MINGVVKLLTKPWDVVPMVTQMAMTDTTPFGQQRVFKEKVDTRTPRPMPGTRKVMEITAEWLWRTLGRNK
KPRLCTREEFTKKVRTNAAMGAVFTEENQWDSARAAVEDEEFWKLVDRERELHKLGKCGSCVYNMMGKRE
KKLGEFGKAKGSRAIWYMWLGARYLEFEALGFLNEDHWFSRENSYSGVEGEGLPKLGYILRDISKIPGGA
MYADDTAGWDTRITEDDLHNEEKITQQMDPEHRQLASAIFKLTYQNKVVKVQRPTPKGTVMDIISRKDQR
GSGQVGTYGLNTFTNMEAQLVRQMEGEGVLSKADLENPHLLEKKITQWLETKGVERLKRMAISGDDCVVK
PIDDRFANALLALNDMGKVRKDIPQWQPSKGWHDWQQVPFCSHHFHELIMKDGRKLVVPCRPQDELIGRA
RISQGAGWSLKETACLGKAYAQMWSLMYFHRRDLRLASNAICSAVPVHWVPTSRTTWSIHAHHQWMTTED
MLTVWNRVWIEDNPWMEDKTPVTTWEDVPYLGKREDQWCGSLIGLTSRATWAQNILTAIQQVRSLIGDEE
FLDYMPSMKRFRKEEESEGAIW
>gi|75705810|gb|ABA25468.1| NS5 protein, partial [Dengue virus 3]
MINGVVKLLTKPWDVVPMVTQMAMTDTTPFGQQRVFKEKVDTRTPRPMPGTRKVMEITAEWLWRTLGRNK
KPRLCTREEFTKKVRTNAAMGAVFTEENQWDSARAAVEDEEFWKLVDRERELHKLGKCGSCVYNMMGKRE
KKLGEFGKAKGSRAIWYMWLGARYLEFEALGFLNEDHWFSRENSYSGVEGEGLHKLGYILRDISKIPGGA
MYADDTAGWDTRITEDDLHNEEKITQQMDPEHRQLASAIFKLTYQNKVVKVQRPTPKGTVMDIISRKDQR
GSGQVGTYGLNTFTNMEAQLVRQMEGEGVLSKADLENPHLLEKKITQWLETKGVERLKGMAISGDDCVVK
PIDDRFANALLALNDMGKVRKDIPQWQPSKGWHDWQQVPFCSHHFHELIMKDGRKLVVPCRPQDELIGRA
RISQGAGWSLKETACLGKAYAQMWSLMYFHRRDLRLASNAICSAVPVHWVPASRTTWSIHAHHQWMTTED
MLTVWNRVWIEDNPWMEDKTPVTTWEDVPYLGKREDQWCGSLIGLTSRATWAQNILTAIQQVRSLIGDEE
FLDYMPSMKRFRKEEESEGAIW
>gi|75705808|gb|ABA25467.1| NS5 protein, partial [Dengue virus 3]
MINGVVKLLTKPWDVVPMVTQMAMTDTTPFGQQRVFKEKVDTRTPRPMPGTRKVMEITAEWLWRTLGRNK
KPRLCTREEFTKKVRTNAAMGAVFTEENQWDSARAAVEDEEFWKLVDRERELHKLGKCGSCVYNMMGKRE
KKLGEFGKAKGSRAIWYMWLGARYLEFQALGFLNEDHWFSRENSYSGVEGEGLHKLGYILRDISKIPGGA
MYADDTAGWDTRITEDDLHNEEKITQQMDPEHRQLASAIFKLTYQNKVVKVQRPTPKGTVMDIISRKDQR
GSGQVGTYGLNTFTNMEAQLVRQMEGEGVLSKADLENPHLLEKKITQWLETKGVERLKRMAISGDDCVVK
PIDDRFANALLALNDMGKVRKDIPQWQPSKGWHDWQQVPFCSHHFHELIMKDGRKLVVPCRPQDELIGRA
RISQGAGWSLKETACLGKAYAQMWSLMYFHRRDLRLASNAICSAVPVHWVPTSRTTWSIHAHHQWMTTED
MLTVWNRVWIEDNPWMEDKTPVTTWEDVPYLGKREDQWCGSLIGLTSRATWAQNILTAIQQVRSLIGDEE
FLDYMPSMKRFRKEEESEGAIW
>gi|75705806|gb|ABA25466.1| NS5 protein, partial [Dengue virus 3]
MINGVVKLLTKPWDVVPMVTQMAMTDTTPFGQQRVFKEKVDTRTPRPMPGTRKVMEITAEWLWRTLGRNK
KPRLCTREEFTKKVRTNAAMGAVFTEENQWDSARAAVEDEEFWKLVDRERELHKLGKCGSCVYNMMGKRE
KKLGEFGKAKGSRAIWYMWLGARYLEFEALGFLNEDHWFSRENSYSGVEGEGLHKLGYILRDISKIPGGA
MYADDTAGWDTRITEDDLHNEEKITQQMDPEHRQLASAIFKLTYQNKVVKVQRPTPKGTVMDIISRKDQR
GSGQVGTYGLNTFTNMEAQLVRQMEGEGVLSKADLENPHLLEKKITQWLETKGVERLKRMAISGDDCVVK
PIDDRFANALLALNDMGKVRKDIPQWQPSKGWHDWQQVPFCSHHFHELIMKGGRKLVVPCRPQDELIGRA
RISQGAGWSLKETACLGKAYAQMWSLMYFHRRDLRLASNAICSAVPVHWVPTSRTTWSIHAHHQWMTTED
MLTVWNRVWIEDNPWMEDKTPVTTWEDVPYLGKREDQWCGSLIGLTSRATWAQNILTAIQQVRSLIGDEE
FLDYMPSMKRFRKEEESEGAIW
>gi|75705804|gb|ABA25465.1| NS5 protein, partial [Dengue virus 3]
MINGVVKLLTKPWDVVPMVTQMAMTDTTPFGQQRVFKEKVDTRTPRPMPGTRKVMEITAEWLWRTLGRNK
KPRLCTREEFTKKVRTNAAMGAVFTEENQWDSARAAVEDEEFWKLVDRERELHKLGKCGSCVYNMMGKRE
KKLGEFGKAKGSRAIWYMWLGARYLEFEALGFLNEDHWFSRENSYSGVEGEGLHKLGYILRDISKIPGGA
MYADDTAGWDTRITEDDLHNEEKITQQMDPEHRQLASAIFKLTYQNKVVKVQRPTPKGTVMDIISRKDQR
GSGQVGTYGLNTFTNMEAQLVRQMEGEGVLSKADLENPHLLEKKITQWLETKGVERLKRMAISGDDCVVK
PIDDRFANALLALNDMGKVRKDIPQWQPSKGWHDWQQVPFCSHHFHELIMKDGRKLVVPCRPQDELIGRA
RISQGAGRSLKETACLGKAYAQMWSLMYFHRRDLRLASNAICSAVPVHWVPTSRTTWSIHAHHQWMTTED
MLTVWNRVWIEDNPWMEDKTPVTTWEDVPYLGKREDQWCGSLIGLTSRATWAQNILTAIQQVRSLIGDEE
FLDYMPSMKRFRKEEESEGAIW
>gi|75705802|gb|ABA25464.1| NS5 protein, partial [Dengue virus 3]
MINGVVKLLTKPWDVVPMVTQMAMTDTTPFGQQRVFKEKVDTRTPRPMPGTRKVMEITAEWLWRTLGRNK
KPRLCTREEFTKKVRTNAAMGAVFTEENQWDSARAAVEDEEFWKLVDRERELHKLGKCGSCVYNMMGKRE
KKLGEFGKAKGSRAIWYMWLGARYLEFEALGFLNEDHWFSRENSYSGVEGEGLHKLGYILRDISKIPGGA
MYADDTAGWDTRITEDDLHNEEKITQQMDPEHRQLASAIFKLTYQNKVVKVQRPTPKGTVMDIISRKDQR
GSGQVGTYGLNTFTNMEAQLVRQMEGEGVLSKADLENPHLLEKKITQWLETKGVERLKRMAISGDDCVVK
PIDDRFANALLALNDMGKVRKDIPQWQPSKGWHDWQQVPFCSHHFHELIMKDGRKLVVPCRPQDELIGRA
RISQGAGWSLKETACLGKAYAQMWSLMYFHRRDLRLASNAICSAVPVHWVPTSRTTWSIHAHHQWMTTED
MLTVWNRVWIEDNPWMEDKTPVTTWEDVPYLGKREDQWCGSLIGLTSRATWAQNILTAIQQVRSLIGDEE
FLDYMPSMKRFRKEEESEGAIW
>gi|75705800|gb|ABA25463.1| NS5 protein, partial [Dengue virus 3]
MINGVVKLLTKPWDVVPMVTQMAMTDTTPFGQQRVFKEKVDTRTPRPMPGTRKVMEITAEWLWRTLGRNK
KPRLCTREEFTKKVRTNAAMGAVFTEENQWDSARAAVEDEEFWKLVDRERELHKLGKCGSCVYNMMGKRE
KKLGEFGKAKGSRAIWYMWLGARYLEFEALGFLNEDHWFSRENSYSGVEGEGLHKLGYILRDISKIPGGA
MYADDTAGWDTRITEDDLHNEEKITQQMDPEHRQLASAIFKLTYQNKVVKVQRPTPKGTVMDIISRKDQR
GSGQVGTYGLNTFTNMEAQLVRQMEGEGVLSKADLENPHLLEKKITQWLETKGVERLKRMAISGDDCVVK
PIDDRFANALLALNDMGKVRKDIPQWQPSKGWHDWQQVPFCSHHFHELIMKDGRKLVVPCRPQDELIGRA
RISQGAGWSLKETACLGKAYAQMWSLMYFHRRDLRLASNAICSAVPVHWVPTSRTTWSIHAHHQWMTTED
MLTVWNRVWIEDNPWMEDKTPVTTWEDVPYLGKREDQWCGSLIGLTSRATWAQNILTAIQQVRSLIGDEE
FLDYMPSMKRFRKEEESEGAIW
>gi|75705798|gb|ABA25462.1| NS5 protein, partial [Dengue virus 3]
MINGVVKLLTKPWDVVPMVTQMAMTDTTPFGQQRVFKEKVDTRTPRPMPGTRKVMEITAEWLWRTLGRNK
KPRLCTREEFTKKVRTNAAMGAVFTEENQWDSARAAVEDEEFWKLVDRERELHKLGKCGSCVYNMMGKRE
KKLGEFGKAKGSRAIWYMWLGARYLEFEALGFLNEDHWFSRENSYSGVEGEGLHKLGYILRDISKIPGGA
MYADDTAGWDTRITEDDLHNEEKITQQMDPEHRQLASAIFKLTYQNKVVKVQRPTPKGTVMDIISRKDQR
GSGQVGTYGLNTFTNMEAQLVRQMEGEGVLSKADLENPHLLEKKITQWLETKGVERLKRMAISGDDCVVK
PIDDRFANALLALNDMGKVRKDIPQWQPSKGWHDWQQVPFCSHHFHELIMKDGRKLVVPCRPQDELIGRA
RISQGAGWSLKETACLGKAYAQMWSLMYFHRRDLRLASNAICSAVPVHWVPTSRTTWSIHAHHQWMTTED
MLTVWNRVWIEDNPWMEDKTPVTTWEDVPYLGKREDQWCGSLIGLTSRATWAQNILTAIQQVRSLIGDEE
FLDYMPSMKRFRKEEESEGAIW
>gi|75705794|gb|ABA25461.1| NS5 protein, partial [Dengue virus 3]
MINGVVKLLTKPWDVVPMVTQMAMTDTTPFGQQRVFKEKVDTRTPRPMPGTRKVMEITAEWLWRTLGRNK
KPRLCTREEFTKKVRTNAAMGAVFTEENQWDSARAAVEDEEFWKLVDRERELHKLGKCGSCVYNMMGKRE
KKLGEFGKAKGSRAIWYMWLGARYLEFEALGFLNEDHWFSRENSYSGVEGEGLHKLGYILRDISKIPGGA
MYADDTAGWDTRITEDDLHNEEKITQQMDPEHRQLASAIFKLTYQNKVVKVQRPTPKGTVMDIISRKDQR
GSGQVGTYGLNTFTNMEAQLVRQMEGEGVLSKADLENPHLLEKKITQWLETKGVERLKRMAISGDDCVVK
PIDDRFANALLALNDMGKVRKDIPQWQPSKGWHDWQQVPFCSHHFHELIMKDGRKLVVPCRPQDELIGRA
RISQGAGWSLKETACLGKAYAQMWSLMYFHRRDLRLASNAICSAVPVHWVPTSRTTWSIHAHHQWMTTED
MLTVWNRVWIEDNPWMEDKTPVTTWEDVPYLGKREDQWCGSLIGLTFRATWAQNILTAIQQVRSLIGDEE
FLDYMPSMKRFRKEEESEGAIW
>gi|75705792|gb|ABA25460.1| NS5 protein, partial [Dengue virus 3]
MINGVVKLLTKPWDVVPMVTQMAMTDTTPFGQQRVFKEKVDTRTPRPMPGTRKVMEITAEWLWRTLGRNK
KPRLCTREEFTKKVRTNAAMGAVFTEENQWDSARAAVEDEEFWKLVDRERELHKLGKCGSCVYNMMGKRE
KKLGEFGKAKGSRAIWYMWLGARYLEFEALGFLHEDHWFSRENSYSGVEGEGLHKLGYILRDISKIPGGA
MYADDTAGWDTRITEDDLHNEEKITQQMDPEHRQLASAIFKLTYQNKVVKVQRPTPKGTVMDIISRKDQR
GSGQVGTYGLNTFTNMEAQLVRQMEGEGVLSKADLENPHLLEKKITQWLETKGVERLKRMAISGDDCVVK
PIDDRFANALLALNDMGKVRKDIPQWQPSKGWHDWQQVPFCSHHFHELIMKDGRKLVVPCRPQDELIGRA
RISQGAGWSLKETACLGKAYAQMWSLMYFHRRDLRLASNAICSAVPVHWVPTSRTTWSIHAHHQWMTTED
MLTVWNRVWIEDNPWMEDKTPVTTWEDVPYLGKREDQWCGSLIGLTFRATWAQNILTAIQQVRSLIGDEE
FLDYMPSMKRFRKEEESEGAIW
>gi|75705789|gb|ABA25459.1| NS5 protein, partial [Dengue virus 3]
MINGVVKLLTKPWDVVPMVTQMAMTDTTPFGQQRVFKEKVDTRTPRPMPGTRKVMEITAEWLWRTLGRNK
KPRLCTREEFTKKVRTNAAMGAVFTEENQWDSARAAVEDEEFWKLVDRERELHKLGKCGSCVYNMMGKRE
KKLGEFGKAKGSRAIWYMWLGARYLEFEALGFLNEDHWFSRENSYSGVEGEGLDKLGYILRDISKIPGGA
MYADDTAGWDTRITEDDLHNEEKITQQMDPEHRQLASAIFKLTYQNKVVKVQRPTPKGTVMDIISRKDQR
GSGQVGTYGLNTFTNMEAQLVRQMEGEGVLSKADLENPHLLEKKITQWLETKGVERLKRMAISGDDCVVK
PIDDRFANALLALNDMGKVRKDIPQWQPSKGWHDWQQVPFCSHHFHELIMKDGRKLVVPCRPQDELIGRA
RISQGAGWSLKETACLGKAYAQMWSLMYFHRRDLRLASNAICSAVPVHWVPTSRTTWSIHAHHQWMTTED
MLTVWNRVWIEDNPWMEDKTPVTTWEDVPYLGKREDQWCGSLIGLTSRATWAQNILTAIQQVRSLIGDEE
FLDYMPSMKRFRKEEESEGAIW
>gi|75705786|gb|ABA25458.1| NS5 protein, partial [Dengue virus 3]
MINGVVKLLTKPWDVVPMVTQMAMTDTTPFGQQRVFKEKVDTRTPRPMPGTRKVMEITAEWLWRTLGRNK
KPRLCTREEFTKKVRTNAAMGAVFTEENQWDSARAAVEDEEFWKLVDRERELHKLGKCGSCVYNMMGKRE
KKLGEFGKAKGSRAIWYMWLGARYLEFEALGFLNEDHWFSRENSYSGVEGEGLHKLGYILRDISKIPGGA
MYADDTAGWDTRITEDDLHNEEKITQQMDPEHRQLASAIFKLTYQNKVVKVQRPTPKGTVMDIISRKDQR
GSGQVGTYGLNTFTNMEAQLVRQMEGEGVLSKADLENPHLLEKKITQWLETKGVERLKRMAISGDDCVVK
PIDDRFANALLALNDMGKVRKDIPQWQPSKGWHDWQQVPFCSHHFHELIMKDGRKLVVPCRPQDELIGRA
RISQGAGWSLKETACLGKAYAQMWSLMYFHRRDLRLASNAICSAVPVHWVPTSRTTWSIHAHHQWMTTED
MLTVWNRVWIEDNPWMEDKTPVTTWEDVPYLGKREDQWCGSLIGLTSRATWAQNILTAIQQVRSLIGDEE
FLDYMPSMKRFRKEEESEGAIW
>gi|75705784|gb|ABA25457.1| NS5 protein, partial [Dengue virus 3]
MINGVVKLLTKPWDVVPMVTQMAMTDTTPFGQQRVFKEKVDTRTPRPMPGTRKVMEITAEWLWRTLGRNK
KPRLCTREEFTKKVRTNAAMGAVFTEENQWDSARAAVEDEEFWKLVDRERELHKLGKCGSCVYNMMGKRE
KKLGEFGKAKGSRAIWYMWLGARYLEFEALGFLNEDHWFSRENSYSGVEGEGLHKLGYILRDISKIPGGA
MYADDTAGWDTRITEDDLHNEEKITQQMDPEHRQLASAIFKLTYQNKVVKVQRPTPKGTVMDIISRKDQR
GSGQVGTYGLNTFTNMEAQLVRQMEGEGVLSKADLENPHLLEKKITQWLETKGVERLKRMAISGDDCVVK
PIDDRFANALLALNDMGKVRKDIPQWQPSKGWHDWQQVPFCSHHFHELIMKDGGKLVVPCRPQDELIGRA
RISQGAGWSLKETACLGKAYAQMWSLMYFHRRDLRLASNAICSAVPVHWVPTSRTTWSIHAHHQWMTTED
MLTVWNRVWIEDNPWMEDKTPVTTWEDVPYLGKREDQWCGSLIGLTSRATWAQNILTAIQQVRSLIGDEE
FLDYMPSMKRFRKEEESEGAIW
>gi|75705782|gb|ABA25456.1| NS5 protein, partial [Dengue virus 3]
MINGVVKLLTKPWDVVPMVTQMAMTDTTPFGQQRVFKEKVDTRTPRPMPGTRKVMEITAEWLWRTLGRNK
KPRLCTREEFTKKVRTNAAMGAVFTEENRWDSARAAVEDEEFWKLVDRERELHKLGKCGSCVYNMMGKRE
KKLGEFGKAKGSRAIWYMWLGARYLEFEALGFLNEDHWFSRENSYSGVEGEGLHKLGYILRDISKIPGGA
MYADDTAGWDTRITEDDLHNEEKITQQMDPEHRQLASAIFKLTYQNKVVKVQRPTPKGTVMDIISRKDQR
GSGQVGTYGLNTFTNMEAQLVRQMEGEGVLSKADLENPHLLEKKITQWLETKGVERLKRMAISGDDCVVK
PIDDRFANALLALNDMGKVRKDIPQWQPSKGWHDWQQVPFCSHHFHELIMKDGRKLVVPCRPQDELIGRA
RISQGAGWSLKETACLGKAYAQMWSLMYFHRRDLRLASNAICSAVPVHWVPTSRTTWSIHAHHQWMTTED
MLTVWNRVWIEDNPWMEDKTPVTTWEDVPYLGKREDQWCGSLIGLTSRATWAQNILTAIQQVRSLIGDEE
FLDYMPSMKRFRKEEESEGAIW
>gi|75705780|gb|ABA25455.1| NS5 protein, partial [Dengue virus 3]
MINGVVKLLTKPWDVVPMVTQMAMTDTTPFGQQRVFKEKVDTRTPRPMPGTRKVMEITAEWLWRTLGRNK
KPRLCTREEFTKKVRTNAAMGAVFTEENQWDSARAAVEDEEFWKLVDRERELHKLGKCGSCVYNMMGKRE
KKLGEFGKAKGSRAIWYMWLGARYLEFEALGFLNEDHWFSRENSYSGVEGEGLHKLGYILRDISKIPGGA
MYADDTAGWDTRITEDDLHNEEKITQQMDPEHRQLASAIFKLTYQNKVVKVQRPTPKGTVMDIISRKDQR
GSGQVGTYGLNTFTNMEAQLVRQMEGEGVLSKADLENPHLLEKKITQWLETKGVERLKRMAISGDDCVVK
PIDDRFANALLALNDMGKVRKDIPQWQPSKGWHDWQQVPFCSHHFHELIMKDGRKLVVPCRPQDELIGRA
RISQGAGWSLKETACLGKAYAQMWSLMYFHRRDLRLASNAICSAVPVHWVPTSRTTWSIHAHHQWMTTED
MLTVWNRVWIEDNPWMEDKTPVTTWEDVPYLGKREDQWCGSLIGLTFRATWAQNILTAIQQVRSLIGDEE
FLDYMPSMKRFRKEEESEGAIW
>gi|75705777|gb|ABA25454.1| NS5 protein, partial [Dengue virus 3]
MINGVVKLLTKPWDVVPMVTQMAMTDTTPFGQQRVFKEKVDTRTPRPMPGTRKVMEITAEWLWRTLGRNK
KPRLCTREEFTKKVRTNAAMGAVFTEENQWDSARAAVEDEEFWKLVDRERELHKLGKCGSCVYNMMGKRE
KKLGEFGKAKGSRAIWYMWLGARYLEFEALGFLNEDHWFSRENSYSGVEGEGLHKLGYILRDISKIPGGA
MYADDTAGWDTRITEDDLHNEEKITQQMDPEHRQLASAIFKLTYQNKVVKVQRPTPKGTVMDIISRKDQR
GSGQVGTYGLNTFTNMEAQLVRQMEGEGVLSKADLENPHLLEKKITQWLETKGVERLKRMAISGDDCVVK
PIDDRFANALLALNDMGKVRKDIPQWQPSKGWHDWQQVPFCSHHFHELIMKDGRKLVVPCRPQDELIGRA
RISQGAGWSLKETACLGKAYAQMWSLMYFHRRDLRLASNAICSAVPVHWVPTSRTTWSIHAHHQWMTTED
MLTVWNRVWIEDNPWMEDKTPVTTWEDVPYLGKREDQWCGSLIGLTSRATWAQNILTAIQQVRSLIGDEE
FLDYMPSMKRFRKEEESEGAIW
>gi|75705775|gb|ABA25453.1| NS5 protein, partial [Dengue virus 3]
MINGVVKLLTKPWDVVPMVTQMAMTDTTPFGQQRVFKEKVDTRTPRPMPGTRKVMEITAEWLWRTLGRNK
KPRLCTREEFTKKVRTNAAMGAVFTEENQWDSARAAVEDEEFWKLVDRERELHKLGKCGSCVYNMMGKRE
KKLGEFGKAKGSRAIWYMWLGARYLEFEALGFLNEDHWFSRENSYSGVEGEGLHKLGYILRDISKIPGGA
MYADDTAGWDTRITEDDLHNEEKITQQMDPEHRQLASAIFKLTYQNKVVKVQRPTPKGTVMDIISRKDQR
GSGQVGTYGLNTFTNMEAQLVRQMEGEGVLSKADLENPHLLEKKITQWLETKGVERLKRMAISGDDCVVK
PIDDRFANALLALNDMGKVRKDIPQWQPSKGWHDWQQVPFCSHHFHELIMKDGRKLVVPCRPQDELIGRA
RISQGAGWSLKETACLGKAYAQMWSLMYFHRRDLRLASNAICSAVPVHWVPTSRTTWSIHAHHQWMTTED
MLTVWNRVWIEDNPWMEDKTPVTTWEDVPYLGKREDQWCGSLIGLTSRATWAQNILTAIQQVRSLIGDEE
FLDYMPSMKRFRKEEESEGAIW
>gi|75705773|gb|ABA25452.1| NS5 protein, partial [Dengue virus 3]
MINGVVKLLTKPWDVVPMVTQMAMTDTTPFGQQRVFKEKVDTRTPRPMPGTRKVMEITAEWLWRTLGRNK
KPRLCTREEFTKKVRTNAAMGAVFTEENQWDSARAAVEDEEFWKLVDRERELHKLGKCGSCVYNMMGKRE
KKLGEFGKAKGSRAIWYMWLGARYLEFEALGFLNEDHWFSRENSYSGVEGEGLHKLGYILRDISKIPGGA
MYADDTAGWDTRITEDDLHNEEKITQQMDPEHRQLASAIFKLTYQNKVVKVQRPTPKGTVMDIISRKDQR
GSGQVGTYGLNTFTNMEAQLVRQMEGEGVLSKADLENPHLLEKKITQWLETKGVERLKRMAISGDDCVVK
PIDDRFANALLALNDMGKVRKDIPQWQPSKGWHDWQQVPFCSHHFHELIMKDGRKLVVPCRPQDELIGRA
RISQGAGWSLKETACLGKAYAQMWSLMYFHRRDLRLASNAICSAVPVHWVPTSRTTWSIHAHHQWMTTED
MLTVWNRVWIEDNPWMEDKTPVTTWEDVPYLGKREDQWCGSLIGLTSRATWAQNILTAIQQVRSLIGDEE
FLDYMPSMKRFRKEEESEGAIW
>gi|75705769|gb|ABA25450.1| NS5 protein, partial [Dengue virus 3]
MINGVVKLLTKPWDVVPMVTQMAMTDTTPFGQQRVFKEKVDTRTPRPMPGTRKVMEITAEWLWRTLGRNK
KPRLCTREEFTKKVRTNAAMGAVFTEENQWDSARATVEDEEFWKLVDRERELHKLGKCGSCVYNMMGKRE
KKLGEFGKAKGSRAIWYMWLGARYLEFEALGFLNEDHWFSRENSYSGVEGEGLHKLGYILRDISKIPGGA
MYADDTAGWDTRITEDDLHNEEKITQQMDPEHRQLASAIFKLTYQNKVVKVQRPTPKGTVMDIISRKDQR
GSGQVGTYGLNTFTNMEAQLVRQMEGEGVLSKADLENPHLLEKKITQWLETKGVERLKRMAISGDDCVVK
PIDDRFANALLALNDMGKVRKDIPQWQPSKGWHDWQQVPFCSHHFHELIMKDGRKLVVPCRPQDELIGRA
RISQGAGWSLRETACLGKAYAQMWSLMYFHRRDLRLASNAICSAVPVHWVPTSRTTWSIHAHHQWMTTED
MLTVWNRVWIEDNPWMEDKTPVTTWEDVPYLGKREDQWCGSLIGLTSRATWAQNILTAIQQVRSLIGDEE
FLDYMPSMKRFRKEEESEGAIW
>gi|75705767|gb|ABA25449.1| NS5 protein, partial [Dengue virus 3]
MINGVVKLLTKPWDVVPMVTQMAMTDTTPFGQQRVFKEKVDTRTPRPMPGTRKVMEITAEWLWRTLGRNK
KPRLCTREEFTKKVRTNAAMGAVFTEENQWDSARATVEDEEFWKLVDRERELHKLGKCGSCVYNMMGKRE
KKLGEFGKAKGSRAIWYMWLGARYLEFEALGFLNEDHWFSRENSYSGVEGEGLHKLGYILRDISKIPGGA
MYADDTAGWDTRITEDDLHNEEKITQQMDPEHRQLASAIFKLTYQNKVVKVQRPTPKGTVMDIISRKDQR
GSGQVGTYGLNTFTNMEAQLVRQMEGEGVLSKADLENPHLLEKKITQWLETKGVERLKRMAISGDDCVVK
PIDDRFANALLALNDMGKVRKDIPQWQPSKGWHDWQQVPFCSHHFHELIMKDGRKLVVPCRPQDELIGRA
RISQGAGWSLKETACLGKAYAQMWSLMYFHRRDLRLASNAICSAVPVHWVPTSRTTWSIHAHHQWMTTED
MLTVWNRVWIEDNPWMEDKTPVTTWEDVPYLGKREDQWCGSLIGLTSRATWAQNILTAIQQVRSLIGDEE
FLDYMPSMKRFRKEEESEGAIW
>gi|75705765|gb|ABA25448.1| NS5 protein, partial [Dengue virus 3]
MINGVVKLLTKPWDVVPMVTQMAMTDTTPFGQQRVFKEKVDTRTPRPMPGTRKVMEITAEWLWRTLGRNK
KPRLCTREEFTKKVRTNAAMGAVFTEENQWDSARAAVEDEEFWKLVDRERELHKLGKCGSCVYNMMGKRE
KKLGEFGKAKGSRAIWYMWLGARYLEFEALGFLNEDHWFSRENSYSGVEGEGLHKLGYILRDISKIPGGA
MYADDTAGWDTRITEDDLHNEEKITQQMDPEHRQLASAIFKLTYQNKVVKVQRPTPKGTVMDIISRKDQR
GSGQVGTYGLNTFTNMEAQLVRQMEGEGVLSKADLENPHLLEKKITQWLETKGVERLKRMAISGDGCVVK
PIDDRFANALLALNDMGKVRKDIPQWQPSKGWHDWQQVPFCSHHFHELIMKDGRKLVVPCRPQDELIGRA
RISQGAGWSLKETACLGKAYAQMWSLMYFHRRDLRLASNAICSAVPVHWVPTSRTTWSIHAHHQWMTTED
MLTVWNRVWIEDNPWMEDKTPVTTWEDVPYLGKREDQWCGSLIGLTFRATWAQNILTAIQQVRSLIGDEE
FLDYMPSMKRFRKEEESEGAIW
>gi|75705763|gb|ABA25447.1| NS5 protein, partial [Dengue virus 3]
MINGVVKLLTKPWDVVPMVTQMAMTDTTPFGQQRVFKEKVDTRTPRPMPGTRKVMEITAEWLWRTLGRNK
KPRLCTREEFTKKVRTNAAMGAVFTEENQWDSARAAVEDEEFWKLVDRERELHKLGKCGSCVYNMMGKRE
KKLGEFGKAKGSRAIWYMWLGARYLEFEALGFLNEDHWFSRENSYSGVEGEGLHKLGYILRDISKIPGGA
MYADDTAGWDTRITEDDLHNEEKITQQMDPEHRQLASAIFKLTYQNKVVKVQRPTPKGTVMDIISRKDQR
GSGQVGTYGLNTFTNMEAQLVRQMEGEGVLSKADLENPHLLEKKITQWLETKGVERLKRMAISGDGCVVK
PIDDRFANALLALNDMGKVRKDIPQWQPSKGWHDWQQVPFCSHHFHELIMKDGRKLVVPCRPQDELIGRA
RISQGAGWSLKETACLGKAYAQMWSLMYFHRRDLRLASNAICSAVPVHWVPTSRTTWSIHAHHQWMTTED
MLTVWNRVWIEDNPWMEDKTPVTTWEDVPYLGKREDQWCGSLIGLTSRATWAQNILTAIQQVRSLIGDEE
FLDYMPSMKRFRKEEESEGAIW
>gi|75705761|gb|ABA25446.1| NS5 protein, partial [Dengue virus 3]
MINGVVKLLTKPWDVVPMVTQMAMTDTTPFGQQRVFKEKVDTRTPRPMPGTRKVMEITAEWLWRTLGRNK
KPRLCTREEFTKKVRTNAAMGAVFTEENQWDSARAAVEDEEFWKLVDRERELHKLGKCGSCVYNMMGKRE
KKLGEFGKAKGSRAIWYMWLGARYLEFEALGFLNEDHWFSRENSYSGVEGEGLHKLGYILRDISKIPGGA
MYADDTAGWDTRITEDDLHNEEKITQQMDPEHRQLASAIFKLTYQNKVVKVQRPTPKGTVMDIISRKDQR
GSGQVGTYGLNTFTNMEAQLVRQMEGEGVLSKADLENPHLLEKKITQWLETKGVERLKRMAISGDGCVVK
PIDDRFANALLALNDMGKVRKDIPQWQPSKGWHDWQQVPFCSHHFHELIMKDGRKLVVPCRPQDELIGRA
RISQGAGWSLKETACLGKAYAQMWSLMYFHRRDLRLASYAICSAVPVHWVPTSRTTWSIHAHHQWMTTED
MLTVWNRVWIEDNPWMEDKTPVTTWEDVPYLGKREDQWCGSLIGLTSRATWAQNILTAIQQVRSLIGDEE
FLDYMPSMKRFRKEEESEGAIW
>gi|75705759|gb|ABA25445.1| NS5 protein, partial [Dengue virus 3]
MINGVVKLLTKPWDVVPMVTQMAMTDTTPFGQQRVFKEKVDTRTPRPMPGTRKVMEITAEWLWRTLGRNK
KPRLCTREEFTKKVRTNAAMGAVFTEENQWDSARAAVEDEEFWKLVDRERELHKLGKCGSCVYNMMGKRE
KKLGEFGKAKGSRAIWYMWLGARYLEFEALGFLNEDHWFSRENSYSGVEGEGLHKLGYILRDISKIPGGA
MYADDTAGWDTRITEDDLHNEEKITQQMDPEHRQLASAIFKLTYQNTVVKVQRPTPKGTVMDIISRKDQR
GSGQVGTYGLNTFTNMEAQLVRQMEGEGVLSKADLENPHLLEKKITQWLETKGVERLKRMAISGDDCVVK
PIDDRFANALLALNDMGKVRKDIPQWQPSKGWHDWQQVPFCSHHFHELIMKDGRKLVVPCRPQDELIGRA
RISQGVGWSLKETACLGKAYAQMWSLMYFHRRDLRLASNAICSAVPVHWVPTSRTTWSIHAHHQWMTTED
MLTVWNRVWIEDNPWMEDKTPVTTWEDVPYLGKREDQWCGSLIGLTSRATWAQNILTAIQQVRSLIGDEE
FLDYMPSMKRFRKEEESEGAIW
>gi|75705756|gb|ABA25444.1| NS5 protein, partial [Dengue virus 3]
MINGVVKLLTKPWDVVPMVTQMAMTDTTPFGQQRVFKEKVDTRTPRPMPGTRKVMEITAEWLWRTLGRNK
KPRLCTREEFTKKVRTNAAMGAVFTEENQWDSARAAVEDEEFWKLVDRERELHKLGKCGSCVYNTMGKRE
KKLGEFGKAKGSRAIWYMWLGARYLEFEALGFLNEDHWFSRENSYSGVEGEGLHKLGYILRDISKIPGGA
MYADDTAGWDTRITEDDLHNEEKITQQMDPEHRQLASAIFKLTYQNKVVKVQRPTPKGTVMDIISRKDQR
GSGQVGTYGLNTFTNMEAQLVRQMEGEGVLSKADLENPHLLEKKITQWLETKGVERLKRMAISGDDCVVK
PIDDRFANALLALNDMGKVRKDIPQWQPSKGWHDWQQVPFCSHHFHELIMKDGRKLVVPCRPQDELIGRA
RISQGAGWSLKETACLGKAYAQMWSLMYFHRRDLRLASNAICSAVPVHWVPTSRTTWSIHAHHQWMTTED
MLTVWNRVWIEDNPWMEDKTPVTTWEDVPYLGKREDQWCGSLIGLTSRATWAQNILTAIQQVRSLIGDEE
FLDYMPSMKRFRKEEESEGAIW
>gi|75705754|gb|ABA25443.1| NS5 protein, partial [Dengue virus 3]
MINGVVKLLTKPWDVVPMVTQMAMTDTTPFGQQRVFKEKVDTRTPRPMPGTRKVMEITAEWLWRTLGRNK
KPRLCTREEFTKKVRTNAAMGAVFTEENQWDSARAAVEDEEFWKLVDRERELHKLGKCGSCVYNTMGKRE
KKLGEFGKAKGSRAIWYMWLGARYLEFEALGFLNEDHWFSRENSYSGVEGEGLHKLGYILRDISKIPGGA
MYADDTAGWDTRITEDDLHNEEKITQQMDPEHRQLASAIFKLTYQNKVVKVQRPTPKGTVMDIISRKDQR
GSGQVGTYGLNTFTNMEAQLVRQMEGEGVLSKADLENPHLLEKKITQWLETKGVERLKRMAISGDDCVVK
PIDDRFANALLALNDMGKVRKDIPQWQPSKGWHDWQQVPFCSHHFHELIMKDGRKLVVPCRPQDELIGRA
RISQGAGWSLKETACLGKAYAQMWSLMYFHRRDLRLASNAICSAVPVHWVPTSRTTWSIHAHHQWMTTED
MLTVWNRVWIEDNPWMEDKTPVTTWEDVPYLGKREDQWCGSLIGLTSRATWAQNILTAIQQVRSLIGDEE
FLDYMPSMKRFRKEEESEGAIW
>gi|75705751|gb|ABA25442.1| NS5 protein, partial [Dengue virus 3]
MINGVVKLLTKPWDVVPMVTQMAMTDTTPFGQQRVFKEKVDTRTPRPMPGTRKVMEITAEWLWRTLGRNK
KPRLCTREEFTKKVRTNAAMGAVFTEENQWDSARAAVEDEEFWKLVDRERELHKLGKCGSCVYNMMGKRE
KKLGEFGKAKGSRAIWYMWLGARYLEFEALGFLNEDHWFSRENSYSGVEGEGLHKLGYILRDISKIPGGA
MYADDTAGWDTRITEDDLHNEEKITQQMDPEHRQLASAIFKLTYQNKVVKVQRPTPKGTVMDIISRKDQR
GSGQVGTYGLNTFTNMEAQLVRQMEGEGVLSKADLENPHLLEKKITQWLETKGVERLKRMAISGDDCVVK
PIDDRFANALLALNDMGKVRKDIPQWQPSKGWHDWQQVPFCSHHFHELIMKDGRKLVVPCRPQDELIGRA
RISQGAGWSLRETACLGKAYAQMWSLMYFHRRDLRLASNAICSAVPVHWVPTSRTTWSIHAHHQWMTTED
MLTVWNRVWIEDNPWMEDKTPVTTWEDVPYLGKREDQWCGSLIGLTSRATWAQNILTAIQQVRSLIGDEE
FLDYMPSMKRFRKEEEPEGAIW
>gi|75705749|gb|ABA25441.1| NS5 protein, partial [Dengue virus 3]
MINGVVKLLTKPWDVVPMVTQMAMTDTTPFGQQRVFKEKVDTRTPRPMPGTRKVMEITAEWLWRTLGRNK
KPRLCTREEFTKKVRTNAAMGAVFTEENQWDSARAAVEDEEFWKLVDRERELHKLGKCGSCVYNMMGKRE
KKLGEFGKAKGSRAIWYMWLGARYLEFEALGFLTEDHWFSRENSYSGVEGEGLHKLGYILRDISKIPGGA
MYADDTAGWDTRITEDDLHNEEKITQQMDPEHRQLASAIFKLTYQNKVVKVQRPTPKGTVMDIISRKDQR
GSGQVGTYGLNTFTNMEAQLVRQMEGEGVLSKADLENPHLLEKKITQWLETKGVERLKRMAISGDDCVVN
PIDDRFANALLALNDMGKVRKDITQWQPSKGWPDWQQVPFCSHHFHELIMKDGRKLVVPCRPQDELIGRA
RISQGAGWSLRETACLGKAYAQMWSLMYFHRRDLRLASNAICSAVPVHWVPTSRTTWSIHAHHQWMTTED
MLTVWNRVWIEDNPWMEDKTPVTTWEDVPYLGKREDQWCGSLIGLTSRATWAQNILTAIQQVRSLIGDEE
FLDYMPSMKRFRKEEESEGAIW
>gi|75705747|gb|ABA25440.1| NS5 protein, partial [Dengue virus 3]
MINGVVKLLTKPWDVVPMVTQMAMTDTTPFGQQRVFKEKVDTRTPRPMPGTRKVMEITAEWLWRTLGRNK
KPRLCTREEFTKKVRTNAAMGAVFTEENQWDSARAAVEDEEFWKLVDRERELHKLGKCGSCVYNMMGKRE
KKLGEFGKAKGSRAIWYMWLGARYLEFETLGFLNEDHWFSRENSYSGVEGEGLHKLGYILRDISKIPGGA
MYADDTAGWDTRITEDDLHNEEKITQQMDPEHRQLASAIFKLTYQNKVVKVQRPTPKGTVMDIISRKDQR
GSGQVGTYGLNTFTNMEAQLVRQMEGEGVLSKPDLENPHLLEKKITQWLETKGVERLKRMAISGDDCVVK
PIDDRFANALLALNDMGKVRKDIPQWQPSKGWHDWQQVPFCSHHFHELIMKDGRKLVVPCRPQDELIGRA
RISQGAGWSLKETACLGKAYAQMWSLMYFHRRDLRLASNAICSAVPVHWVPTSRTTWSIHAHHQWMTTED
MLTVWNWVWIEDNPWMEDKTPVTTWEDVPYLGKREDQWCGSLIGLTSRATWAQNILTAIQQVRSLIGDEE
FLDYMPSMKRFRKEEESEGAIW
>gi|75705745|gb|ABA25439.1| NS5 protein, partial [Dengue virus 3]
MINGVVKLLTKPWDVVPMVTQMAMTDTTPFGQQRVFKEKVDTRTPRPMPGTRKVMEITAEWLWRTLGRNK
KPRLCTREEFTKKVRTNAAMGAVFTEENQWDSARAAVEDEEFWKLVDRERELHKLGKCGSCVYNMMGKRE
KKLGEFGKAKGSRAIWYMWLGARYLEFEALGFLNEDHWFSRENSYSGVEGEGLHKLGYILRDISKIPGGA
MYADDTAGWDTRITEDDLHNEEKITQQMDPEHRQLASAIFKLTYQNKVVKVQRPTPKGTVMDIISRKDQR
GSGQVGTYGLNTFTNMEAQLVRQMEGEGVLSKADLENPHLLEKKITQWLETKGVERLKRMAISGDDCVVK
PIDDRFANALLALNDMGKVRKDIPQWQPSKGWHDWQQVPFCSHHFHELIMKDGRKLVVPCRPQDELIGRA
RISQGAGWSLKETACLGKAYAQMWSLMYFHRRDLRLASNAICSAVPVHWVPTSRTTWSIHAHHQWMTTED
MLTVWNRVWIEDNPWMEDKTPVTTWEDVPYLGKREDQWCGSLVGLTSRATWAQNILTAIQQVRSLIGDEE
FLDYMPSMKRFRKEEESEGAIW
>gi|75705743|gb|ABA25438.1| NS5 protein, partial [Dengue virus 3]
MINGVVKLLTKPWDVVPMVTQMAMTDTTPFGQQRVFKEKVDTRTPRPMPGTRKVMEITAEWLWRTLGRNK
KPRLCTREEFTKKVRTNAAMGAVFTEENQWDSARAAVEDEEFWKLVDRERELHKLGKCGSCVYNMMGKRE
KKLGEFGKAKGSRAIWYMWLGARYLEFEALGFLNEDHWYSRENSYSGVEGEGLHKLGYILRDISKIPGGA
MYADDTAGWDTRITEDDLHNEEKITQQMDPEHRQLASAIFKLTYQNKVVKVQRPTPKGTVMDIISRKDQR
GSGQVGTYGLNTFTNMEAQLVRQMEGEGVLSKADLENPHLLEKKITQWLETKGVERLKRMAISGDDCVVK
PIDDRFANALLALNDMGKVRKDIPQWQPSKGWHDWQQVPFCSHHFHELIMKDGRKLVVPCRPQDELIGRA
RISQGAGWSLKETACLGKAYAQMWSLMYFHRRDLRLASNAICSAVPVHWVPTSRTTWSIHAHHQWMTTED
MLTVWNRVWIEDNPWMEDKTPVTTWEDVPYLGKREDQWCGSLIGLTSRATWAQNILTAIQQVRSLIGDEE
FLDYMPSMKRFRKEEESEGAIW
>gi|75705741|gb|ABA25437.1| NS5 protein, partial [Dengue virus 3]
MINGVVKLLTKPWDVVPMVTQMAMTDTTPFGQQRVFKEKVDTRTPGPMPGTRKVMEITAEWLWRTLGRNK
KPRLCTREEFTKKVRTNAAMGAVFTEENQWDSARAAVEDEEFWKLVDRERELHKLGKCGSCVYNMMGKRE
KKLGEFGKAKGSRAIWYMWLGARYLEFEALGFLNEDHWFSRENSYSGVEGEGLHKLGYILRDISKIPGGA
MYADDTAGWDTRITEDDLHNEEKITQQMDPEHRQLASAIFKLTYQNKVVKVQRPTPKGTVMDIISRKDQR
GSGQVGTYGLNTFTNMEAQLVRQMEGEGVLSKADLENPHLLEKKITQWLETKGVERLKRMAISGDDCVVK
PIDDRFANALLALNDMGKVRKDIPQWQPSKGWHDWQQVPFCSHHFHELIMKDGRKLVVPCRPQDELIGRA
RISQGAGWSLKETACLGKAYAQMWSLMYFHRRDLRLASNAICSAVPVHWVPTSRTTWSIHAHHQWMTTED
MLTVWNRVWIEDNPWMEDKTPVTTWEDVPYLGKREDQWCGSLIGLTSRATWAQNILTAIQQVRSLIGDEE
FLDYMPSMKRFRKEEESEGAIW
>gi|75705739|gb|ABA25436.1| NS5 protein, partial [Dengue virus 3]
MINGVVKLLTKPWDVVPMVTQMAMTDTTPFGQQRVFKEKVDTRTPRPMPGTRKVMEITAEWLWRTLGRNK
KPRLCTREEFTKKVRTNAAMGAVFTEENQWDSARAAVEDEEFWKLVDRERELHKLGKCGSCVYNMMGKRE
KKLGEFGKAKGSRAIWYMWLGARYLEFEALGFLNEDHWFSREHSYSGVEGEGLHKLGYILRDISKIPGGA
MYADDTAGWDTRITEDDLHNEEKITQQMDPEHRQLASAIFKLTYQNKVVKVQRPTPKGTVMDIISRKDQR
GSGQVGTYGLNTFTNMEAQLVRQMEGEGVLSKADLENPHLLEKKITQWLETKGVERLKRMAISGDDCVVK
PIDDRFANALLALNDMGKVRKDIPQWQPSKGWHDWQQVPFCSHHFHELIMKDGRKLVVPCRPQDELIGRA
RISQGAGWSLKETACLGKAYAQMWSLMYFHRRDLRLASNAICSAVPVHWVPTSRTTWSIHAHHQWMTTED
MLTVWNRVWIEDNPWMEDKTPVTTWEDVPYLGKREDQWCGSLIGLTSRATWAQNILTAIQQVRSLIGDEE
FLDYMPSMKRFRKEEESEGAIW
>gi|75705737|gb|ABA25435.1| NS5 protein, partial [Dengue virus 3]
MINGVVKLLTKPWDVVPMVTQMAMTDTTPFGQQRVFKEQVDTRTPRPMPGTRKVMEITAEWLWRTLGRNK
KPRLCTREEFTKKVRTNAAMGAVFTEENQWDSARAAVEDEEFWKLVDRERELHKLGKCGSCVYNMMGKRE
KKLGEFGKAKGSRAIWYMWLGARYLEFEALGFLNEDHWFSRENSYSGVEGEGLHKLGYILRDISKIPGGA
MYADDTAGWDTRITEDDLHNEEKITQQMDPEHRQLASAIFKLTYQNKVVKVQRPTPKGTVMDIISRKDQR
GSGQVGTYGLNTFTNMEAQLVRQMEGEGVLSKADLENPHLLEKKITQWLETKGVERLKRMAISGDDCVVK
PIDDRFANALLALNDMGKVRKDIPQWQPSKGWHDWQQVPFCSHHFHELIMKDGRKLVVPCRPQDELIGRA
RISQGAGWSLKETACLGKAYAQMWSLMYFHRRDLRLASNAICSAVPVHWVPTSRTTWSIHAHHQWMTTED
MLTVWNRVWIEDNPWMEDKTPVTTWEDVPYLGKREDQWCGSLIGLTSRATWAQNILTAIQQVRSLIGDEE
FLDYMPSMKRFRKEEESEGAIW
>gi|75705735|gb|ABA25434.1| NS5 protein, partial [Dengue virus 3]
MINGVVKLLTKPWDVVPMVTQMAMTDTTPFGQQRVFKEKVDTRTPRPMPGTRKVMEITAEWLWRTLGRNK
KPRLCTREEFTKKVRTNAAMGAVFTEENQWDSARAAVEDEEFWKLVDRERELHKLGKCGSCVYNMMGKRE
KKLGEFGKAKGSRAIWYMWLGARYLEFEALGFLNEDHWFSRENSYSGVEGEGLHKLGYILRDISKIPGGA
MYADDTAGWDTRITEDDLHNEEKITQQMDPEHRQLASAIFKLTYQNKVVKVQRPTPKGTVMDIISRKDQR
GSGQVGTYGLNTFTNMEAQLVRQMEGEGVLSKADLENPHLLEKKITQWLETKGVERLKRMAISGDDCVVK
PIDDRFANALLALNDMGKVRKDIPQWQPSKGWHDWQQVPFCSHHFHELIMKDGRKLVVPCRPQDELIGRA
RISQGAGWSLKETACLGKAYAQMWSLMYFHRRDLRLASNAICSAVPVHWVPTSRTTWSIHAHHQWMTTED
MPTVWNRVWIEDNPWMEDKTPVTTWEDVPYLGKREDQWCGSLIGLTSRATWAQNILTAIQQVRSLIGDEE
FLDYMPSMKRFRKEEESEGAIW
>gi|75705733|gb|ABA25433.1| NS5 protein, partial [Dengue virus 3]
MINGVVKLLTKPWDVVPMVTQMAMTDTTPFGQQRVFKEKVDTRTPRPMPGTRKVMEITAEWLWRTLGRNK
KPRLCTREEFTKKVRTNAAMGAVFTEENQWDSARAAVEDEEFWKLVDRERELHKLGKCGSCVYNMMGKRE
KKLGEFGKAKGSRAIWYMWLGARYLEFETLGFLNEDHWFSRENSYSGVEGEGLHKLGYILRDISKIPGGA
MYADDTAGWDTRITEDDLHNEEKITQQMDPEHRQLASAIFKLTYQNKVVKVQRPTPKGTVMDIISRKDQR
GSGQVGTYGLNTFTNMEAQLVRQMEGEGVLSKADLENPHLLEKKITQWLETKGVERLKRMAISGDDCVVK
PIDDRFANALLALNDMGKVRKDIPQWQPSKGWHDWQQVPFCSHHFHELIMKDGRKLVVPCRPQDELIGRA
RISQGAGWSLKETACLGKAYAQMWSLMYFHRRDLRLASNAICSAVPVHWVPTSRTTWSIHAHHQWMTTED
MPTVWNRVWIEDNPWMEDKTPVTTWEDVPYLGKREDQWCGSLIGLTSRATWAQNILTAIQQVRSLIGDEE
FLDYMPSMKRFRKEEESEGAIW
>gi|75705731|gb|ABA25432.1| NS5 protein, partial [Dengue virus 3]
MINGVVKLLTKPWDVVPMVTQMAMTDTTPFGQQRVFKEKVDTRTPRPMPGTRKVMEITAEWLWRTLGRNK
KPRLCTREEFTKKVRTNAAMGAVFTEENQWDSARAAVEDEEFWKLVDRERELHKLGKCGSCVYNMMGKRE
KKLGEFGKAKGSRAIWYMWLGARYLEFDALGFLHEDHWFSRENSYSGVEGEGLHKLGYILRDISKIPGGA
MYADDTAGWDTRITEDDLHNEEKITQQMDPEHRQLASAIFKLTYQNKVVKVQRPTPKGTVMDIISRKDQR
GSGQVGTYGLNTFTNMEAQLVRQMEGEGVLSKADLENPHLLEKKITQWLETKGVERLKRMAISGDDCVVK
PIDDRFANALLALNDMGKVRKDIPQWQPSKGWHDWQQVPFCSHHFHELIMKDGRKLVVPCRPQDELIGRA
RISQGAGWSLKETACLGKAYAQMWSLMYFHRRDLRLASNAICSAVPVHWVSTSRTTWSIHAHHQWMTTED
MLTVWNRVWIEDNPWMEDKAPVTTWEDVPYLGKREDQWCGSLIGLTSRATWAQNILTAIQQVRSLIGDEE
FLDYMPSMKRFRKEEEPEGAIW
>gi|75705729|gb|ABA25431.1| NS5 protein, partial [Dengue virus 3]
MINGVVKLLTKPWDVVPMVTQMAMTDTTPFGQQRVFKEKVDTRTPRPMPGTRKVMEITAEWLWRTLGRNK
KPRLCTREEFTKKVRTNAAMGAVFTEENQWDSARAAVEDEEFWKLVDRERELHKLGKCGSCVYNMMGKRE
KKLGEFGKAKGSRAIWYMWLGARYLEFEALGFLNEDHWFSRENSYSGVEGEGLHKLGYILRDISKIPGGA
MYADDTAGWDTRITEDDLHNEEKITQQMDPEHRQLASAIFKLTYQNKVVKVQRPTPKGTVMDIISRKDQR
GSGQVGTYGLNTFTNMEAQLVRQMEGEGVLSKADLENPHLLEKKITQWLETKGVERLKRMAISGDDCVVK
PIDDRFANALLALNDMGKVRKDIPQWQPSKGWHDWQQVPFCSHHFHELIMEDGRKLVVPCRPQDELIGRA
RISQGAGWSLKETACLGKAYAQMWSLMYFHRRDLRLASNAICSAVPVHWVSTSRTTWSIHAHHQWMTTED
MLTVWNRVWIEDNPWMEDKAPVTTWEDVPYLGKREDQWCGSLIGLTSRATWAQNILTAIQQVRSLIGDEE
FLDYMPSMKRFRKEEEPEGAIW
>gi|75705727|gb|ABA25430.1| NS5 protein, partial [Dengue virus 3]
TINGVVKLLTKPWDVVPMVTQMAMTDTTPFGQQRVFKEKVDTRTPRPMPGTRKVMEITAEWLWRTLGRNK
KPRLCTREEFTKKVRTNAAMGAVFTEENQWDSARAAVEDEEFWKLVDRERELHKLGKCGSCVYNMMGKRE
KKLGEFGKAKGSRAIWYMWLGARYLEFEALGFLNEDHWFSREDSYSGVEGEGLHKLGYILRDISKIPGGA
MYADDTAGWDTRITEDDLHNEEKITQQMDPEHRQLASAIFKLTYQNKVVKVQRPTPKGTVMDIISRKDQR
GSGQVGTYGLNTFTNMEAQLVRQMEGEGVLSKADLENPHLLEKKITQWLETKGVERLKRMAISGDDCVVK
PIDDRFANALLALNDMGKVRKDIPQWQPSKGWHDWQQVPFCSHHFHELIMKDGRKLVVPCRPQDELIGRA
RISQGAGWSLKETACLGKAYAQMWSLMYFRRRDLRLASNAICSAVPVHWVPTSRTTWSIHAHHQWMTTED
MLTVWNRVWIEDNPWMEDKTPVTTWEDVPYLGKREDQWCGSLIGLTSRATWAQNILTAIQQVRSLIGDEE
FLDYMPSMKRFRKEEESEGAIW
>gi|75705724|gb|ABA25429.1| NS5 protein, partial [Dengue virus 3]
MINGVVKLLTKPWDVVPMVTQMAMTDTTPFGQQRVFKEKVDTRTPRPMPGTRKVMEITAEWLWRTLGRNK
KPRLCTREEFTKKVRTNAAMGAVFTEENQWDSARAAVEDEEFWKLVDRERELHKLGKCGSCVYNMMGKRE
KKLGEFGKAKGSRAIWYMWLGARYLEFEALGFLNEDHWFSRENSYSGVEGEGLHKLGYILRDISKIPGGA
MYADDTAGWDTRITEDDLHNEEKITQQMDPEHRQLASAIFKLTYQNKVVKVQRPIPKGTVMDIISRKDQR
GSGQVGTYGLNTFTNMEAQLVRQMEGEGVLSKADLENPHLLEKKITQWLETKGVERLKRMAISGDDCVVK
PIDDRFANALLALNDMGKVRKGIPQWQPSKGWHDWQQVPFCSHHFHELIMKDGRKLVVPCRPRDELIGRA
RISQGAGWSLKETACLGKAYAQMWSLMYFHRRDLRLASNAICSAVPVHWVPTSRTTWSIHAHHQWMTTED
MLTVWNRVWIEDNPWMEDKTPVTTWEDVPYLGKREDQWCGSLIGLTFRATWAQNILTAIQQVRSLIGDEE
FLDYMPSMKRFRKEEESEGAIW
>gi|75705720|gb|ABA25428.1| NS5 protein, partial [Dengue virus 3]
MINGVVKLLTKPWDVVPMVTQMAMTDTTPFGQQRVFKEKVDTRTPRPMPGTRKVMGITAEWLWRTLGRNK
KPRLCTREEFTKKVRTNAAMGAVFTEENQWDSARAAVEDEEFWKLVDRERELHKLGKCGSRVYNMMGKRE
KKLGEFGKAKGSRAIWYMWLGARYLEFEALGFLNEDHWFSRENSYSGVEGEGLHKLGYILRDISKIPGGA
MYADDTAGWDTRITEDDLHNEEKITQQMDPEHRQLASAIFKLTYQNKVVKVQRPTPKGTVMDIISRKDQR
GSGQVGTYGLNTFTNMEAQLVRQMEGEGVLSKADLENPHLLEKKITQWLETKGVERLKRMAISGDDCVVK
PIDDRFANALLALNDMGKVRKDIPQWQPSKGWHDWQQVPFCSHHFHELIMKDGRKLVVPCRPQDELIGRA
RISQGAGWSHKETACLGKAYAQMWSLMYFHRRDLRLASNAICSAVPVHWVPTSRTTWSIHAHHQWMTTED
MLTVWNRVWIEDNPWMEDKTPVTTWEDVPYLGKREDQWCGSLIGLTSRATWAQNILTAIQQVRSLIGDEE
FLDYMPSMKRFRKEEESEGAIW
>gi|75705718|gb|ABA25427.1| NS5 protein, partial [Dengue virus 3]
MINGVVKLLTKPWDVVPMVTQMAMTDTTPFGQQRVFKEKVDTRTPRPMPETRKVMEITAEWLWRTLGRNK
KPRLCTREEFTKKVRTNAAMGAVFTEENQWDSARAAVEDEEFWKLVDRERELHKLGKCGSCVYNMMGKRE
KKLGEFGKAKGSRAIWYMWLGARYLEFEALGFLNEDHWFSRENSYSGVEGEGLHKLGYILRDISKIPGGA
MYADDTVGWDTRITEDDLHNEEKITQQMDPEHRQLASAIFKLTYQNKVVKVQRPTPKGTVMDIISRKDQR
GSGQVGTYGLNTFTNMEAQLVRQMEGEGVLSKADLENPHLLEKKITQWLETKGVERLKRMAISGDDCVVK
PIDDRFANALLALNDMGKVRKDIPQWQPSKGWHDWQQVPFCSHHFHELIMKDGRKLVVPCRPQDELIGRA
RISQGAGWSLKETACLGKAYAQMWSLMYFHRRDLRLASNAICSAVPVHWVPTSRTTWSIHAHHQWMTTED
MLTVWNRVWIEDNPWMEDKTPVTTWEDVPYLGKREDQWCGSLIGLTSRATWAQNILTAIQQVRSLIGDEE
FLDYMPSMKGFRKEEESEGAIW
>gi|75705716|gb|ABA25426.1| NS5 protein, partial [Dengue virus 3]
MINGVVKLLTKPWDVVPMVTQMAMTDTTPFGQQRVFKEKVDTRTPRPMPGTRKVMEITAEWLWRTLGRNK
KPRLCTREEFTKKVRTNAAMGAVFTEENQWDSARAAVEDEEFWKLVDRERELHKLGKCGSCVYNTMGKRE
KKLGEFGKAKGSRAIWYMWLGARYLEFEALGFLNEDHWFSRENSYSGVEGEGLHKLGYILRDISKIPGGA
MYADDTAGWDTRITEDDLHNEEKITQQMDPEHRQLASAIFKLTYQNKVVKVQRPTPKGTVMDIISRKDQR
GSGQVGTYGLNTFTNMEAQLVRQMEGEGVLSKADLENPHLLEKKITQWLETKGVERLKRMAISGDDCVVK
PIDDRFANALLALNDMGKVRKDIPQWQPSKGWHDWQQVPFCSHHFHELIMKDGRKLVVPCRPQDELIGRA
RISQGAGWSLKETACLGEAYAQMWSLMYFHRRDLRLASNAICSAVPVHWVPTSRTTWSIHAHHQWMTTED
MLTVWNRVWIEDNPWMEDKTPVTTWEDVPYLGKREDQWCGSLIGLTSRATWAQNILTAIQQVRSLIGDEE
FLDYMPSMKRFRKEEESEGAIW
>gi|75705714|gb|ABA25425.1| NS5 protein, partial [Dengue virus 3]
MINGVVKLLTKPWDVVPMVTQMAMTDTTPFGQQRVFKEKVDTRTPRPMPGTRKVMEITAEWLWRTLGRNK
KPRLCTREEFTKKVRTNAAMGAVFTEENQWDSARAAVEDEEFWKLVDRERELHKLGKCGSCVYNMMGKRE
KKLGEFGKAKGSRAIWYMWLGARYLEFEALGFLNEDHWFSRENSYSGVEGEGLHKLGYILRDISKIPGGA
MYADDTAGWDTRITEDDLHNEEKITQQMDPEHRQLASAIFKLTYQNKVVKVQRPTPKGTVMDIISRKDQR
GSGQVGTYGLNTFTNMEAQLVRQMEGEGVLSKADLENPHLLEKKITQWLETKGVERLKRMAISGDDCVVK
PIDDRFANALLALNDMGKVRKDIPQWQPSKGWHDWQQVPFCSHHFHELIMKDGRKLVVPCRPQDELIGRA
RISQGAGWSLKETACLGKAYAQMWSLMYFHRRDLRLASNAICSAVPVHWVPTSRTTWSIHAHHQWMTTED
MLTVWNRVWIEDNPWMEDKTPVTTWEDVSYLGKREDQWCGSLIGLTSRATWAQNILTAIQQVRSLIGDEE
FLDYMPSMKRFRKEEESEGAIW
>gi|75705712|gb|ABA25424.1| NS5 protein, partial [Dengue virus 3]
MINGVVKLLTKPWDVVPMVTQMAMTDTTPFGQQRVFKEKVDTRTPRPMPGTRKVMEITAEWLWRTLGRNK
KPRLCTREEFTKKVRTNAAMGAVFTEENQWDSARAAVEDEEFWKLVDRERELHKLGKCGSCVYNMMGKRE
KKLGEFGKAKGSRAIWYMWLGARYLEFEALGFLNEDHWFSRENSYSGVEGEGLHKLGYILRDISKIPGGA
MYADDTAGWDTRITEDDLHNEEKITQQMDPEHRQLASAIFKLTYQNKVVKVQRPTPKGTVMDIISRKDQR
GSGQAGTYGLNTFTNMEAQLVRQMEGEGVLSKADLENPHLLEKKITQWLETKGVERLKRMAISGDDCVVK
PIDDRFANALLALNDMGKVRKDIPQWQPSKGWHDWQQVPFCSHHFHELIMKDGRKLVVPCRPQDELIGRA
RISQGAGWSLKETACLGKAYAQMWSLMYFHRRDLRLASNAICSAVPVHWVPTSRTTWSIHAHHQWMTTED
MLTVWNRVWIEDNPWMEDKTPVTTWEDVPYLGKREDQWCGSLIGLTSRATWAQNILTAIQQVRSLIGDEE
FLDYMPSMKRFRKEEESEGAIW
>gi|75705709|gb|ABA25423.1| NS5 protein, partial [Dengue virus 3]
MINGVVKLLTKPWDVVPMVTQMAMTDTTPFGQQRVFKEKVDTRTPRPMPGTRKVMEITAEWLWRTLGRNK
KPRLCTREEFTKKVRTNAAMGAVFTEENQWDSARAAVEDEEFWKLVDRERELHKLGKCGSCVYNMMGKRE
KKLGEFGKAKGSRAIWYMWLGARYLEFEALGFLNEDHWFSRENSYSGVEGEGLHKLGYILRDISKIPGGA
MYADDTAGWDTRITEDDLHNEEKITQQMDPEHRQLASAIFKLTYQNKVVKVQRPTPKGTVMDIISRKDQR
GSGQVGTYGLNTFTNMEAQLVRQMEGEDVLSKADLENPHLLEKKITQWLETKGVERLKRMAISGDDCVVK
PIDDRFANALLALNDMGKVRKDIPQWQPSKGWHDWQQVPFCSHHFHELIMKDGRKLVVPCRPQDELIGRA
RISQGAGWSLKETACLGKAYAQMWSLMYFHRRDLRLASNAICSAVPVHWVPTSRTTWSIHAHHQWMTTEG
MLTVWNRVWIEDNPWMEDKTPVTTWEDVPYLGKREDQWCGSLIGLTSRATWAQNILTAIQQVRSLIGDEE
FLDYMPSMKRFRKEEESEGAIW
>gi|75705707|gb|ABA25422.1| NS5 protein, partial [Dengue virus 3]
MINGVVKLLTKPWDVVPMVTQMAMTDTTPFGQQRVFKEKVDTRTPRPMPGTRKVMEITAEWLWRTLGRNK
KPRLCTREEFTKKVRTNAAMGAVFTEENQWDSARAAVEDEEFWKLVDRERELHKLGKCGSCVYNMMGKRE
KKLGEFGKAKGSRAIWYMWLGARYLEFEALGFLNEDHWFSRENSYSGVEGEGLHKLGYILRDISKIPGGA
MYADDTAGWDTRITEDDLHNEEKITQQMDPEHRQLASAIFKLTYQNKVVKVQRPTPKGTVMDIISRKDQR
GSGQVGTYGLNTFTNMEAQLVRQMEGEGVLSKADLENPHLLEKKITQWLETKGVERLKRMAISGDDCVVK
PIDDRFANALLALNDMGKVRKDIPQWQPSKGWHDWQQVPFCSHHFHELIMKDGRKLVVPCRPQDELIGRA
RISQGAGWSLKETACLGKAYAQMWSLMYFHRRDLRLASNAICSAVPVHWVPTSRTTWSIHAHHQWMTTED
MLTVWNRVWIEDNPWMEDKTPVTTWEDVPYLGKREDQWCGSLIGLTSRATWAQNILTAIQQVRSLIGDEE
FLDYMPSMKRFRKEEESEGAIW
>gi|75705705|gb|ABA25421.1| NS5 protein, partial [Dengue virus 3]
MINGVVKLLTKPWDVVPMVTQMAMTDTTPFGQQRVFKEKVDTRTPRPMPGTRKVMEITAEWLWRTLGRNK
KPRLCTREEFTKKVRTNAAMGAVFTEENQWDSARAAVEDEEFWKLVDRERELHKLGKCGSCVYNMMGKRE
KKLGEFGKAKGSRAIWYMWLGARYLEFEALGFLNEDHWFSRENSYSGVEGEGLHKLGYILRDISKIPGGA
MYADDTAGWDTRITEDDLHNEEKITQQMDPEHRQLASAIFKLTYQNKVVKVQRPTPKGTVMDIISRKDQR
GSGQVGTYGLNTFTNMEAQLVRQMEGEGVLSKADLENPHLLEKKITQWLETKGVERLKRMAISGDDCVVK
PIDDRFANALLALNDMGKVRKDIPQWQPSKGWHDWQQVPFCSHHFHELIMKDGRKLVVPCRPQDELIGRA
RISQGAGWSLKETACLGKAYAQMWSLMYFHRRDLRLASNAICSAVPVHWVPTSRTTWSIHAHHQWMTTED
MLTVWNRVWIEDNPWMEDKTPVTTWEDVPYLGKREDQWCGSLIGLTSRATWAQNILTAIQQVRSLIGDEE
FLDYMPSMKRFRKEEESEGAIW
>gi|75705703|gb|ABA25420.1| NS5 protein, partial [Dengue virus 3]
MINGVVKLLTKPWDVVPMVTQMAMTDTTPFGQQRVFKEKVDTRTPRPMPGTRKVMEITAEWLWRTLGRNK
KPRLCTREEFTKKVRTNAAMGAVFTEENQWDSARAAVEDEEFWKLVDRERELHKLGKCGSCVYNMMGKRE
KKLGEFGKAKGSRAIWYMWLGARYLEFEALGFLNEDHWFSRENSYSGVEGEGLHKLGYILRDISKIPGGA
MYADDTAGWDTRITEDDLHNEEKITQQMDPEHRQLASAIFKLTYQNKVVKVQRPTPKGTVMDIISRKDQR
GSGQVGTYGLNTFTNMEAQLVRQMEGEGVLSKADLENPHLLEKKITQWLETKGVERLKRMAISGDDCVVK
PIGDRFANALLALNDMGKVRKDIPQWQPSKGWHDWQQVPFCSHHFHELIMKDGRKLVVPCRPQDELIGRA
RISQGAGWSLKETACLGKAYAQMWSLMYFHRRDLRLASNAICSAVPVHWVPTSRTTWSIHAHHQWMTTED
MLTVWNRVWIEDNPWMEDKTPVTTWEDVPYLGKREDQWCGSLIGLTSRATWAQNILTAIQQVRSLIGDEE
FLDYMPSMKRFRKEEESEGAIW
>gi|75705701|gb|ABA25419.1| NS5 protein, partial [Dengue virus 3]
MINGVVKLLTKPWDVVPMVTQMAMTDTTPFGQQRVFKEKVDTRTPRPMPGTRKVMEITAEWLWRTLGRNK
KPRLCTREEFTKKVRTNAAMGAVFTEENQWDSARAAVEDEEFWKLVDRERELHKLGKCGSCVYNMMGKRE
KKLGEFGKAKGSRAIWYMWLGARYLEFEALGFLNEDHWFSRENSYSGVEGEGLHKLGYILRDISKIPGGA
MYADDTAGWDTRITEDDLHNEEKITQQMDPEHRQLASAIFKLTYQNKVVKVQRPTPKGTVMDIISRKDQR
GSGQVGTYGLNTFTNMEAQLVRQMEGEGVLSKADLENPHLLEKKITQWLETKGVERLKRMAISGDDCVVK
PIDDRFANALLALNDMGKVRKDIPQWQPSKGWHDWQQVPFCSHHFHELIMKDGRKLVVPCRPQDELIGRA
RISQGAGWSLKETACLGKAYAQMWSLMYFHRRDLRLASNAICSAVPVHWVPTSRTTWSIHAHHQWMTAED
MLTVWNRVWIEDNPWMEDKTPVTTWEDVPYLGKREDQWCGSLIGLTSRATWAQNILTAIQQVRSLIGDEE
FLDYMPSMKRFRKEEESEGAIW
>gi|75705699|gb|ABA25418.1| NS5 protein, partial [Dengue virus 3]
MINGVVKLLTKPWDVVPMVTQMAMTDTTPFGQQRVFKEKVDTRTPRPMPGTRKVMEITAEWLWRTLGRNK
KPRLCTREEFTKKVRTNAAMGAVFTEENQWDSARAAVEDEEFWKLVDRERELHKLGKCGSCVYNMMGKRE
KKLGEFGKAKGSRAIWYMWLGARYLEFEALGFLNEDHWFSRENSYSGVEGEGLHKLGYILRDISKIPGGA
MYADDTAGWDTRITEDDLHNEEKITQQMDPEHRQLASAIFKLTYQNKVVKVQRPTPKGTVMDIISRKDQR
GSGQVGTYGLNTFTNMEAQLVRQMEGEGVLSKADLENPHLLEKKITQWLETKGVERLKRMAISGDDCVVK
PIDDRFANALPALNDMGKVRKDIPQWQPSKGWHDWQQVPFCSHHFHELIMKDGRKLVVPCRPQDELIGRA
RISQGAGWSLKETACLGKAYAQMWSLMYFHRRDLRLASNAICSAVPVHWVPTSRTTWSIHAHHQWMTTED
MLTVWNRVWIEDNPWMEDKTPVTTWEDVPYLGKREDQWCGSLIGLTSRATWAQNILTAIQQVRSLIGDEE
FLDYMPSMKRFRKEEESEGAIW
>gi|75705697|gb|ABA25417.1| NS5 protein, partial [Dengue virus 3]
MINGVVKLLTKPWDVVPMVTQMAMTDTTPFGQQRVFKEKVDTRTPRPMPGTRKVMEITAEWLWRTLGRNK
KPRLCTREEFTKKVRTNAAMGAVFTEENQWDSARAAVEDEEFWKLVDRERELHKLGKCGSCVYNMMGKRE
KKLGEFGKAKGSRAIWYMWLGARYLEFEALGFLNEDHWFSRENSYSGVEGEGLHKLGYILRDISKIPGGA
MYADDTAGWDTRITEDDLHNEEKITQQMDPEHRQLASAIFKLTYQNKVVKVQRPTPKGTVMDIISRKDQR
GSGQVGTYGLNTFTNMEAQLVRQMEGEGVLSKADLENPHLLEKKITQWLETKGVERLKRMAISGDDCVVK
PIDDRFANALLALNDMGKVRKDIPQWQPSKGWHDWQQVPFCSHHFHELIMKDGRKLVVPCRPQDELIGRA
RISQGAGWSLKETACLGKAYAQMWSLMYFHRRDLRLASNAICSAVPVHWVPTSRTTWSIHAHHQWMTTED
MLTVWNRVWIEDNPWMEDKTPVTTWEDVPYLGKREDQWCGSLIGLTSRATWAQNILTAIQQVRSLIGDEE
FLDYMPSMKRFRKEEESEGAIW
>gi|75705695|gb|ABA25416.1| NS5 protein, partial [Dengue virus 3]
MINGVVKLLTKPWDVVPMVTQMAMTDTTPFGQQRVFKEKVDTRTPRPMPGTRKVMEITAEWLWRTLGRNK
KPRLCTREEFTKKVRTNAAMGAVFTEENQWDSARAAVEDEEFWKLVDRERELHKLGKCGSCVYNMMGKRE
KKLGEFGKAKGSRAIWYMWLGARYLEFEALGFLNEDHWFSRENSYSGVEGEGLHKLGYILRDISKIPGGA
MYADDTAGWDTRITEDDLHNEEKITQQMDPEHRQLASAIFKLTYQNKVVKVQRPTPKGTVMDIISRKDQR
GSGQVGTYGLNTFTNMEAQLVRQMEGEGVLSKADLENPHLLEKKITQWLETKGVERLKRMAISGDDCVVK
PIDDRFANALLALNDMGKVRKDIPQWQPSKGWHDWQQVPFCSHHFHELIMKDGRKLVVPCRPQDELIGRA
RISQGAGWSLKETACLGKAYAQMWSLMYFHRRDLRLASNAICSAVPVHWVPTSRTTWSIHAHHQWMTTED
MLTVWNRVWIEDNPWMEDKTPVTTWEDVPYLGKREDQWCGSLIGLTSRATWAQNILTAIQQVRSLIGDEE
FLDYMPSMKRFRKEEESEGAIW
>gi|75705692|gb|ABA25415.1| NS5 protein, partial [Dengue virus 3]
MINGVVKLLTKPWDVVPMVTQMAMTDTTPFGQQRVFKEKVDTRTPRPMPGTRKVMEITAEWLWRTLERNK
KPRLCTREEFTKKVRTNAAMGAVFTEENQWDSARAAVEDEEFWKLVDRERELHKLGKCGSCVYNMMGKRE
KKLGEFGKAKGSRAIWYMWLGARYLEFEALGFLNEDHWFSRENSYSGVEGEGLHKLGYILRDISKIPGGA
MYADDTAGWDTRITEDDLHNEEKITQQMDPEHRQLASAIFKLTYQNKVVKVQRPTPKGTVMDIISRKDQR
GSGQVGTYGLNTFTNMEAQLVRQMEGEGVLSKADLENPHLLEKKITQWLETKGVERLKRMAISGDDCVVK
PIDDRFANALLALNDMGKVRKDIPQWQPSKGWHDWQQVPFCSHHFHELIMKDGRKLVVPCRPQDELIGRT
RISQGAGWSLKETACLGKAYAQMWSLMYFHRRDLRLASNAICSAVPVHWVPTSRTTWSIHAHHQWMTTED
MLTVWNRVWIEDNPWMEDKTPVTTWEDVPYLGKREDQWCGSLIGLTSRATWAQNILTAIQQVRSLIGDEE
FLDYMPSMKRFRKEEESEGAIW
>gi|75705690|gb|ABA25414.1| NS5 protein, partial [Dengue virus 3]
MINGVVKLLTKPWDVVPMVTQMAMADTTPFGQQRVFKEKVDTRTPRPMPGTRKVMEITAEWLWRTLGRNK
KPRLCTREEFTKKVRTNAAMGAVFTEENQWDSARAAVEDEEFWKLVDRERELHKLGKCGSCVYNMMGKRE
KKLGEFGKAKGSRAIWYMWLGARYLEFEALGFLNEDHWFSRENSYSGVEGEGLHKLGYILRDISKIPGGA
MYADDTAGWDTRITEDDLHNEEKITQQMDPEHRQLASAIFKLTYQNKVVKVQRPTPKGTVMDIISRKDQR
GSGQVGTYGLNTFTNMEAQLVRQMEGEGVLSKADLENPHLLEKKITQWLETKGVERLKRMAISGDDCVVK
LIDDRFANALLALNDMGKVRKDIPQWQPSKGWHDWQQVPFCSHHFHELIMKDGRKLVVPCRPQDELIGRA
RISQGAGWSLKETACLGKAYAQMWSLMYFHRRDLRLASNAICSAVPVHWVPTSRTTWSIHAHHQWMTTED
MLTVWNRVWIEDNPWMEDKTPVTTWEDVPYLGKREDQWCGSLIGLTFRATWAQNILTAIQQVRSLIGDEE
FLDYMPSMKRFRKEEESEGAIW
>gi|75705688|gb|ABA25413.1| NS5 protein, partial [Dengue virus 3]
MINGVVKLLTKPWDVVPMVTQMAMTDTTPFGQQRVFKEKVDTRTPRPMPGTRKVMEIPAEWLWRTLGRNK
KPRLCTREEFTKKVRTNAAMGAVFTEENQWDSARAAVEDEEFWKLVDRERELHKLGQCGSCVYNMMGKRE
KKLGEFGKAKGSRAIWYMWLGARYLEFEALGFLNEDHWFSRENSYSGVEGEGLHKLGYILRDISKIPGGA
MYADDTAGWDTRITEDDLHNEEKITQQMDPEHRQLASAIFKLTYQNKVVKVQRPTPKGTVMDIISRKDQR
GSGQVGTYGLNTFTNMEAQLVRQMEGEGVLSKADLENPHLLEKKITQWLETKGVERLKRMAISGDDCVVK
PIDDRFANALLALNDMGKVRKDIPQWQPSKGWHDWQQVPFCSHHFHELIVKDGRKLVVPCRPQDELIGRA
RISQGAGWSLKETACLGKAYAQMWSLMYFHRRDLRLASNAICSAVPVHWVPTSRTTWSIHAHHQWMTTED
MLTVWNRVWIEDNPWMEDKTPVTTWEDVPYLGKREDQWCGSLIGLTFRATWAQNILTAIQQVRSLIGDEE
FLDYMPSMKRFRKEEESEGAIW
>gi|75705686|gb|ABA25412.1| NS5 protein, partial [Dengue virus 3]
MINGVVKLLTKPWDVVPMVTQMAMTDTTPFGQQRVFKEKVDTRTPRPMPGTRKVMEITAEWLWRTLGRNK
KPRLCTREEFTKKVRTNAAMGAVFTEENQWDSARAAVEDEEFWKLVDRERELHKLGKCGSCVYNMMGKRE
KKLGEFGKAKGSRAIWYMWLGARYLEFEALGFLNEDHWFSRENSYSGVEGEGLHKLGYILRDISKIPGGA
MYADDTAGWDTRITEDDLHNEEKITQQMDPEHRQLASAIFKLTYQNKVVKVQRPTPKGTVMDIISRKDQR
GSGQVGTYGLNTFTNMEAQLVRQMEGEGVLSKADLENPHLLEKKITQWLETKGVERLKRMAISGDDCVVK
PIDDRFANALLALNDMGKVRKDIPQWQPSKGWHDWQQVPFCSHHFHELIMKDGRKLVVPCRPQDELIGRA
RISQGAGWSLKETACLGKAYAQMWSLMYFHRRDLRLASNAICSAVPVHWVPTSRTTWSIHAHHQWMTTED
MLTVWNRVWIEDNPWMEDKTPVTTWEDVPYLGKREDQWCGSLIGLTFRATWAQNILTAIQQVRSLIGDEE
FLDYMPSMKRFRKEEESEGAIW
>gi|75705684|gb|ABA25411.1| NS5 protein, partial [Dengue virus 3]
MINGVVKLLTKPWDVVPMVTQMAMTDTTPFGQQRVFKEKVDTRTPRPMPGTRKVMEITAEWLWRTLGRNK
KPRLCTREEFTKKVRTNAAMGAVFTEENQWDSARAAVEDEEFWKLVDRERELHKLGKCGSCVYNMMGKRE
KKLGEFGKAKGSRAIWYMWLGARYLEFEALGFLNEDHWFSRENSYSGVEGEGLHKLGYILRDISKIPGGA
MYADDTAGWDTRITEDDLHNEEKITQQMDPEHRQLASAIFKLTYQNKVVKVQRPTPKGTVMDIISRKDQR
GSGQVGTYGLNTFTNMEAQLVRQMEGEGVLSKADLENPHLLEKKITQWLETKGVERLKRMAISGDDCVVK
PIDDRFANALLALNDMGKVRKDIPQWQPSKGWHDWQQVPFCSHHFHELIMKDGRKLVVPCRPQDELIGRA
RISQGAGWSLKETACLGKAYAQMWSLMYFHRRDLRLASNAICSAVPVHWVPTSRTTWSIHAHHQWMTTED
MLTVWNRVWIEDNPWMEDKTPVTTWEDVPYLGKREDQWCGSLIGLTFRATWAQNILTAIQQVRSLIGDEE
FLGYMPSMKRFRKEEESEGAIW
>gi|75705682|gb|ABA25410.1| NS5 protein, partial [Dengue virus 3]
MINGVVKLLTKPWDVVPMVTQMAMTDTTPFGQQRVFKEKVDTRTPRPMPGTRKVMEITAEWLWRTLGRNK
KPRLCTREEFTKKVRTNAAMGAVFTEENQWDSARAAVEDEEFWKLVDRERELHKLGKCGSCVYNMMGKRE
KKLGEFGKAKGSRAIWYMWLGARYLEFEALGFLNEDHWFSRENSYSGVEGEGLHKLGYILRDISKIPGGA
MYADDTAGWDTRITEDDLHNEEKITQQMDPEHRQLASAIFKLTYQNKVVKVQRPTPKGTVMDIISRKDQR
GSGQVGTYGLNTFTNMEAQLVRQMEGEGVLSKADLENPHLLEKKITQWLETKGVERLKRMAISGDDCVVK
PIDDRFANALLALNDMGKVRKDIPQWQPSKGWHDWQQVPFCSHHFHELIMKDGRKLVVPCRPQGELIGRA
RISQGAGWSLKETACLGKAYAQMWSLMYFHRRDLRLASNAICSAVPVHWVPTSRTTWSIHAHHQWMTTED
MLTVWNRVWIEDNPWMEDKTPVTTWEDVPYLGKREDQWCGSLIGLTFRATWAQNILTAIQQVRSLIGDEE
FLDYMPSMKRFRKEEESEGAIW
>gi|75705680|gb|ABA25409.1| NS5 protein, partial [Dengue virus 3]
MINGVVKLLTKPWDVVPMVTQMAMTDTTPFGQQRVFKEKVDTRTPRPMPGTRKVMEITAEWLWRTLGRNK
KPRLCTREEFTKKVRTNAAMGAVFTEENQWDSARAAVEDEEFWKLVDRERELHKLGKCGSCVYNMMGKRE
KKLGEFGKAKGSRAIWYMWLGARYLEFEALGFLNEDHWFSRENSYSGVEGEGLHKLGYILRDISKIPGGA
MYADDTAGWDTRITEDDLHNEEKITQQMDPEHRQLASAMFKLTYQNKVVKVQRPTPKGTVMDIISRKDQR
GSGQVGTYGLNTFTNMEAQLVRQMEGEGVLSKADLENPHLLEKKITQWLETKGVERLKRMAISGDDCVVK
PIDDRFANALLALNDMGKVRKDIPQWQPSKGWHDWQQVPFCSHHFHELIMKDGRKLVVPCRPQDELIGRA
RISQGAGWSLKETACLGKAYAQMWSLMYFHRRDLRLASNAICSAVPVHWVPTSRTTWSIHAHHQWMTTED
MLTVWNRVWIEDNPWMEDKTPVTTWEDVPYLGKREDQWCGSLIGLTFRATWAQNILTAIQQVRSLIGDEE
FLDYMPSMKRFRKEEESEGAIW
>gi|75705678|gb|ABA25408.1| NS5 protein, partial [Dengue virus 3]
MINGVVKLLTKPWDVVPMVTQMAMTDTTPFGQQRVFKEKVDTRTPRPMPGTRKVMEITAEWLWRTLGRNK
KPRLCTREEFTKKVRTNAAMGAVFTEENQWDSARAAVEDEEFWKLVDRERELHKLGKCGSCVYNMMGKRE
KKLGEFGKAKGSRAIWYMWLGARYLEFEALGFLNEDHWFSRENSYSGVEGEGLHKLGYILRDISKIPGGA
MYADDTAGWDTRITEDDLHNEEKITQQMDPEHRQLASAMFKLTYQNKVVKVQRPTPKGTVMDIISRKDQR
GSGQVGTYGLNTFTNMEAQLVRQMEGEGVLSKADLENPHLLEKKITQWLETKGVERLKRMAISGDDCVVK
PIDDRFANALLALNDMGKVRKDIPQWQPSKGWHDWQQVPFCSHHFHELIMKDGRKLVVPCRPQDELIGRA
RISQGAGWSLKETACLGKAYAQMWSLMYFHRRDLRLASNAICSAVPVHWVPTSRTTWSIHAHHQWMTTED
MLTVWNRVWIEDNPWMEDKTPVTTWEDVPYLGKREDQWCGSLIGLTFRATWAQNILTAIQQVRSLIGDEE
FLDYMPSMKRFRKEEESEGAIW
>gb|ABG73599.1|:2740-3386 polyprotein [Dengue virus 3]
TIEKDVDLGAGTRHVNAEPETPNMDVIGERIKRIKEEHNSTWHYDDENPYKTWAYHGSYEVKATGSASSM
INGVVKLLTKPWDVVPMVTQMAMTDTTPFGQQRVFKEKVDTRTPRPMPGTRKVMEITAEWLWRTLGRNKR
PRLCTREEFTKKVRTNAAMGAVFTEENQWDSAKAAVEDEEFWKLVDRERELHKLGKCGSCVYNMMGKREK
KLGEFGKAKGSRAIWYMWLGARYLEFEALGFLNEDHWFSRENSYSGVEGEGLHKLGYILRDISKIPGGAM
YADDTAGWDTRITEDDLHNEEKIIQQMDPEHRQLANAIFKLTYQNKVVKVQRPTPTGTVMDIISRKDQRG
SGQVGTYGLNTFTNMEAQLVRQMEGEGVLTKADLENPHLLEKKITQWLETKGVERLKRMAISGDDCVVKP
IDDRFANALLALNDMGKVRKDIPQWQPSKGWHDWQQVPFCSHHFHELIMKDGRKLVVPCRPQDELIGRAR
ISQGAGWSLRETACLGKAYAQMWSLMYFHRRDLRLASNAICSAVPVHWVPTSRTTWSIHAHHQWMTTEDM
LTVWNRVWIEENPWMEDKTPVTTWENVPYLGKREDQWCGSLIGLTSRATWAQNIPTAIQQVRSLIGNEEF
LDYMPSMKRFRKEEESE
>gb|ABG73597.1|:2740-3386 polyprotein [Dengue virus 3]
TIEKDVDLGAGTRHVNAEPETPNMDVIGERIKRIKEEHSSTWHYDDENPYKTWAYHGSYEVKATGSASSM
INGVVKLLTKPWDVVPMVTQMAMTDTTPFGQQRVFKEKVDTRTPRPMPGTRKVMEITAEWLWRTLGRNKK
PRLCTREEFTKKVRTNAAMGAVFTEENQWDSARAAVEDEEFWKLVDRERELHKLGKCGSCVYNMMGKREK
KLGEFGKAKGSRAIWYMWLGARYLEFEALGFLNEDHWFSRENSYSGVEGEGLHKLGYILRDISKIPGGAM
YADDTAGWDTRITEDDLHNEEKITQQMDPEHRQLASAIFKLTYQNKVVKVQRPTPKGTVMDIISRKDQRG
SGQVGTYGLNTFTNMEAQLVRQMEGEGVLSKADLENPHLLEKKITQWLETKGVERLKRMAISGDDCVVKP
IDDRFANALLALNDMGKVRKDIPQWQPSKGWHDWQQVPFCSHHFHELIMKDGRKLVVPCRPQDELIGRAR
ISQGAGWSLKETACLGKAYAQMWSLMYFHRRDLRLASNAICSAVPVHWVPTSRTTWSIHAHHQWMTTEDM
LTVWNRVWIEDNPWMEDKTPVTTWEDVPYLGKREDQWCGSLIGLTSRATWAQNILTAIQQVRSLIGDEEF
LDYMPSMKRFRKEEESE
>gb|ABG73598.1|:2740-3386 polyprotein [Dengue virus 3]
TIEKDVDLGAGTRHVNAEPETPNMDVIGERIKRIKEEHSSTWHYDDENPYKTWAYHGSYEVKATGSASSM
INGVVKLLTKPWDVVPMVTQMAMTDTTPFGQQRVFKEKVDTRTPRPMPGTRKVMEITAEWLWRTLGRNKK
PRLCTREEFTKKVRTNAAMGAVFTEENQWDSARAAVEDEEFWKLVDRERELHKLGKCGSCVYNMMGKREK
KLGEFGKAKGSRAIWYMWLGARYLEFEALGFLNEDHWFSRENSYSGVEGEGLHKLGYILRDISKIPGGAM
YADDTAGWDTRITEDDLHNEEKITQQMDPEHRQLASAIFKLTYQNKVVKVQRPTPKGTVMDIISRKDQRG
SGQVGTYGLNTFTNMEAQLVRQMEGEGVLSKADLENPHLLEKKITQWLETKGVERLKRMAISGDDCVVKP
IDDRFANALLALNDMGKVRKDIPQWQPSKGWHDWQQVPFCSHHFHELIMKDGRKLVVPCRPQDELIGRAR
ISQGAGWSLKETACLGKAYAQMWSLMYFHRRDLRLASNAICSAVPVHWVPTSRTTWSIHAHHQWMTTEDM
LTVWNRVWIEDNPWMEDKTPVTTWEDVPYLGKREDQWCGSLIGLTSRATWAQNILTAIQQVRSLIGDEEF
LDYMPSMKRFRKEEESE
>gb|ABG73596.1|:2740-3386 polyprotein [Dengue virus 3]
TIEKDVDLGAGTRHVNAEPETPNMDVIGERIKRIKEEHSSTWHYDDENPYKTWAYHGSYEVKATGSASSM
INGVVKLLTKPWDVVPMVTQMAMTDTTPFGQQRVFKEKVDTRTPRPMPGTRKVMEITAEWLWRTLGRNKK
PRLCTREEFTKKVRTNAAMGAVFTEENQWDSARAAVEDEEFWKLVDRERELHKLGKCGSCVYNMMGKREK
KLGEFGKAKGSRAIWYMWLGARYLEFEALGFLNEDHWFSRENSYSGVEGEGLHKLGYILRDISKIPGGAM
YADDTAGWDTRITEDDLHNEEKITQQMDPEHRQLASAIFKLTYQNKVVKVQRPTPKGTVMDIISRKDQRG
SGQVGTYGLNTFTNMEAQLVRQMEGEGVLSKADLENPHLLEKKITQWLETKGVERLKRMAISGDDCVVKP
IDDRFANALLALNDMGKVRKDIPQWQPSKGWHDWQQVPFCSHHFHELIMKDGRKLVVPCRPQDELIGRAR
ISQGAGWSLKETACLGKAYAQMWSLMYFHRRDLRLASNAICSAVPVHWVPTSRTTWSIHAHHQWMTTEDM
LTVWNRVWIEDNPWMEDKTPVTTWEDVPYLGKREDQWCGSLIGLTSRATWAQNILTAIQQVRSLIGDEEF
LDYMPSMKRFRKEEESE
>gb|ABG73595.1|:2740-3386 polyprotein [Dengue virus 3]
TIEKDVDLGAGTRHVNAEPETPNMDVIGERIKRIKEEHSSTWHYDDENPYKTWAYHGSYEVKATGSASSM
INGVVKLLTKPWDVVPMVTQMAMTDTTPFGQQRVFKEKVDTRTPRPMPGTRKVMEITAEWLWRTLGRNKK
PRLCTREEFTKKVRTNAAMGAVFTEENQWDSARAAVEDEEFWKLVDRERELHKLGKCGSCVYNMMGKREK
KLGEFGKAKGSRAIWYMWLGARYLEFEALGFLNEDHWFSRENSYSGVEGEGLHKLGYILRDISKIPGGAM
YADDTAGWDTRITEDDLHNEEKITQQMDPEHRQLASAIFKLTYQNKVVKVQRPTPKGTVMDIISRKDQRG
SGQVGTYGLNTFTNMEAQLVRQMEGEGVLSKADLENPHLLEKKITQWLETKGVERLKRMAISGDDCVVKP
IDDRFANALLALNDMGKVRKDIPQWQPSKGWHDWQQVPFCSHHFHELIMKDGRKLVVPCRPQDELIGRAR
ISQGAGWSLKETACLGKAYAQMWSLMYFHRRDLRLASNAICSAVPVHWVPTSRTTWSIHAHHQWMTTEDM
LTVWNRVWIEDNPWMEDKTPVTTWEDVPYLGKREDQWCGSLIGLTSRATWAQNILTAIQQVRSLIGDEEF
LDYMPSMKRFRKEEESE
>gb|ABG73594.1|:2740-3386 polyprotein [Dengue virus 3]
TIEKDVDLGAGTRHVNAEPETPNMDVIGERIKRIKEEHSSTWHYDDENPYKTWAYHGSYEVKATGSASSM
INGVVKLLTKPWDVVPMVTQMAMTDTTPFGQQRVFKEKVDTRTPRPMPGTRKVMEITAEWLWRTLGRNKK
PRLCTREEFTKKVRTNAAMGAVFTEENQWDSARAAVEDEEFWKLVDRERELHKLGKCGSCVYNMMGKREK
KLGEFGKAKGSRAIWYMWLGARYLEFEALGFLNEDHWFSRENSYSGVEGEGLHKLGYILRDISKIPGGAM
YADDTAGWDTRITEDDLHNEEKITQQMDPEHRQLASAIFKLTYQNKVVKVQRPTPKGTVMDIISRKDQRG
SGQVGTYGLNTFTNMEAQLVRQMEGEGVLSKADLENPHLLEKKITQWLETKGVERLKRMAISGDDCVVKP
IDDRFANALLALNDMGKVRKDIPQWQPSKGWHDWQQVPFCSHHFHELIMKDGRKLVVPCRPQDELIGRAR
ISQGAGWSLKETACLGKAYAQMWSLMYFHRRDLRLASNAICSAVPVHWVPTSRTTWSIHAHHQWMTTEDM
LTVWNRVWIEDNPWMEDKTPVTTWEDVPYLGKREDQWCGSLIGLTSRATWAQNILTAIQQVRSLIGDEEF
LDYMPSMKRFRKEEESE
>gb|ABG73593.1|:2740-3386 polyprotein [Dengue virus 3]
TIEKDVDLGAGTRHVNAEPETPNMDVIGERIKRIKEEHSSTWHYDDENPYKTWAYHGSYEVKATGSASSM
INGVVKLLTKPWDVVPMVTQMAMTDTTPFGQQRVFKEKVDTRTPRPMPGTRKVMEITAEWLWRTLGRNKK
PRLCTREEFTKKVRTNAAMGAVFTEENQWDSARAAVEDEEFWKLVDRERELHKLGKCGSCVYNMMGKREK
KLGEFGKAKGSRAIWYMWLGARYLEFEALGFLNEDHWFSRENSYSGVEGEGLHKLGYILRDISKIPGGAM
YADDTAGWDTRITEDDLHNEEKITQQMDPEHRQLASAIFKLTYQNKVVKVQRPTPKGTVMDIISRKDQRG
SGQVGTYGLNTFTNMEAQLVRQMEGEGVLSKADLENPHLLEKKITQWLETKGVERLKRMAISGDDCVVKP
IDDRFANALLALNDMGKVRKDIPQWQPSKGWHDWQQVPFCSHHFHELIMKDGRKLVVPCRPQDELIGRAR
ISQGAGWSLKETACLGKAYAQMWSLMYFHRRDLRLASNAICSAVPVHWVPTSRTTWSIHAHHQWMTTEDM
LTVWNRVWIEDNPWMEDKTPVTTWEDVPYLGKREDQWCGSLIGLTSRATWAQNILTAIQQVRSLIGDEEF
LDYMPSMKRFRKEEESE
>gb|ABG73592.1|:2740-3386 polyprotein [Dengue virus 3]
TIEKDVDLGAGTRHVNAEPETPNMDVIGERIKRIKEEHSSTWHYDDENPYKTWAYHGSYEVKATGSASSM
INGVVKLLTKPWDVVPMVTQMAMTDTTPFGQQRVFKEKVDTRTPRPMPGTRKVMEITAEWLWRTLGRNKK
PRLCTREEFTKKVRTNAAMGAVFTEENQWDSARAAVEDEEFWKLVDRERELHKLGKCGSCVYNMMGKREK
KLGEFGKAKGSRAIWYMWLGARYLEFEALGFLNEDHWFSRENSYSGVEGEGLHKLGYILRDISKIPGGAM
YADDTAGWDTRITEDDLHNEEKITQQMDPEHRQLASAIFKLTYQNKVVKVQRPTPKGTVMDIISRKDQRG
SGQVGTYGLNTFTNMEAQLVRQMEGEGVLSKADLENPHLLEKKITQWLETKGVERLKRMAISGDDCVVKP
IDDRFANALLALNDMGKVRKDIPQWQPSKGWHDWQQVPFCSHHFHELIMKDGRKLVVPCRPQDELIGRAR
ISQGAGWSLKETACLGKAYAQMWSLMYFHRRDLRLASNAICSAVPVHWVPTSRTTWSIHAHHQWMTTEDM
LTVWNRVWIEDNPWMEDKTPVTTWEDVPYLGKREDQWCGSLIGLTSRATWAQNILTAIQQVRSLIGDEEF
LDYMPSMKRFRKEEESE
>gb|ABG73591.1|:2740-3386 polyprotein [Dengue virus 3]
TIEKDVDLGAGTRHVNAEPETPNMDVIGERIKRIKEEHSSTWHYDDENPYKTWAYHGSYEVKATGSASSM
INGVVKLLTKPWDVVPMVTQMAMTDTTPFGQQRVFKEKVDTRTPRPMPGTRKVMEITAEWLWRTLGRNKK
PRLCTREEFTKKVRTNAAMGAVFTEENQWDSARAAVEDEEFWKLVDRERELHKLGKCGSCVYNMMGKREK
KLGEFGKAKGSRAIWYMWLGARYLEFEALGFLNEDHWFSRENSYSGVEGEGLHKLGYILRDISKIPGGAM
YADDTAGWDTRITEDDLHNEEKITQQMDPEHRQLASAIFKLTYQNKVVKVQRPTPKGTVMDIISRKDQRG
SGQVGTYGLNTFTNMEAQLVRQMEGEGVLSKADLENPHLLEKKITQWLETKGVERLKRMAISGDDCVVKP
IDDRFANALLALNDMGKVRKDIPQWQPSKGWHDWQQVPFCSHHFHELIMKDGRKLVVPCRPQDELIGRAR
ISQGAGWSLKETACLGKAYAQMWSLMYFHRRDLRLASNAICSAVPVHWVPTSRTTWSIHAHHQWMTTEDM
LTVWNRVWIEDNPWMEDKTPVTTWEDVPYLGKREDQWCGSLIGLTSRATWAQNILTAIQQVRSLIGDEEF
LDYMPSMKRFRKEEESE
>gb|ABG73590.1|:2740-3386 polyprotein [Dengue virus 3]
TIEKDVDLGAGTRHVNAEPETPNMDVIGERIKRIKEEHSSTWHYDDENPYKTWAYHGSYEVKATGSASSM
INGVVKLLTKPWDVVPMVTQMAMTDTTPFGQQRVFKEKVDTRTPRPMPGTRKVMEITAEWLWRTLGRNKK
PRLCTREEFTKKVRTNAAMGAVFTEENQWDSARAAVEDEEFWKLVDRERELHKLGKCGSCVYNMMGKREK
KLGEFGKAKGSRAIWYMWLGARYLEFEALGFLNEDHWFSRENSYSGVEGEGLHKLGYILRDISKIPGGAM
YADDTAGWDTRITEDDLHNEEKITQQMDPEHRQLASAIFKLTYQNKVVKVQRPTPKGTVMDIISRKDQRG
SGQVGTYGLNTFTNMEAQLVRQMEGEGVLSKADLENPHLLEKKITQWLETKGVERLKRMAISGDDCVVKP
IDDRFANALLALNDMGKVRKDIPQWQPSKGWHDWQQVPFCSHHFHELIMKDGRKLVVPCRPQDELIGRAR
ISQGAGWSLKETACLGKAYAQMWSLMYFHRRDLRLASNAICSAVPVHWVPTSRTTWSIHAHHQWMTTEDM
LTVWNRVWIEDNPWMEDKTPVTTWEDVPYLGKREDQWCGSLIGLTSRATWAQNILTAIQQVRSLIGDEEF
LDYMPSMKRFRKEEESE
>gb|ABG73589.1|:2740-3386 polyprotein [Dengue virus 3]
TIEKDVDLGAGTRHVNAEPETPNMDVIGERIKRIKEEHSSTWHYDDENPYKTWAYHGSYEVKATGSASSM
INGVVKLLTKPWDVVPMVTQMAMTDTTPFGQQRVFKEKVDTRTPRPMPGTRKVMEITAEWLWRTLGRNKK
PRLCTREEFTKKVRTNAAMGAVFTEENQWDSARAAVEDEEFWKLVDRERELHKLGKCGSCVYNMMGKREK
KLGEFGKAKGSRAIWYMWLGARYLEFEALGFLNEDHWFSRENSYSGVEGEGLHKLGYILRDISKIPGGAM
YADDTAGWDTRITEDDLHNEEKITQQMDPEHRQLASAIFKLTYQNKVVKVQRPTPKGTVMDIISRKDQRG
SGQVGTYGLNTFTNMEAQLVRQMEGEGVLSKADLENPHLLEKKITQWLETKGVERLKRMAISGDDCVVKP
IDDRFANALLALNDMGKVRKDIPQWQPSKGWHDWQQVPFCSHHFHELIMKDGRKLVVPCRPQDELIGRAR
ISQGAGWSLKETACLGKAYAQMWSLMYFHRRDLRLASNAICSAVPVHWVPTSRTTWSIHAHHQWMTTEDM
LTVWNRVWIEDNPWMEDKTPVTTWEDVPYLGKREDQWCGSLIGLTSRATWAQNILTAIQQVRSLIGDEEF
LDYMPSMKRFRKEEESE
>gb|ABG73588.1|:2740-3386 polyprotein [Dengue virus 3]
TIEKDVDLGAGTRHVNAEPETPNMDVIGERIKRIKEEHSSTWHYDDENPYKTWAYHGSYEVKATGSASSM
INGVVKLLTKPWDVVPMVTQMAMTDTTPFGQQRVFKEKVDTRTPRPMPGTRKVMEITAEWLWRTLGRNKK
PRLCTREEFTKKVRTNAAMGAVFTEENQWDSARAAVEDEEFWKLVDRERELHKLGKCGSCVYNMMGKREK
KLGEFGKAKGSRAIWYMWLGARYLEFEALGFLNEDHWFSRENSYSGVEGEGLHKLGYILRDISKIPGGAM
YADDTAGWDTRITEDDLHNEEKITQQMDPEHRQLASAIFKLTYQNKVVKVQRPTPKGTVMDIISRKDQRG
SGQVGTYGLNTFTNMEAQLVRQMEGEGVLSKADLENPHLLEKKITQWLETKGVERLKRMAISGDDCVVKP
IDDRFANALLALNDMGKVRKDIPQWQPSKGWHDWQQVPFCSHHFHELIMKDGRKLVVPCRPQDELIGRAR
ISQGAGWSLKETACLGKAYAQMWSLMYFHRRDLRLASNAICSAVPVHWVPTSRTTWSIHAHHQWMTTEDM
LTVWNRVWIEDNPWMEDKTPVTTWEDVPYLGKREDQWCGSLIGLTSRATWAQNILTAIQQVRSLIGDEEF
LDYMPSMKRFRKEEESE
>gb|ABG73587.1|:2740-3386 polyprotein [Dengue virus 3]
TIEKDVDLGAGTRHVNAEPETPNMDVIGERIKRIKEEHSSTWHYDDENPYKTWAYHGSYEVKATGSASSM
INGVVKLLTKPWDVVPMVTQMAMTDTTPFGQQRVFKEKVDTRTPRPMPGTRKVMEITAEWLWRTLGRNKK
PRLCTREEFTKKVRTNAAMGAVFTEENQWDSARAAVEDEEFWKLVDRERELHKLGKCGSCVYNMMGKREK
KLGEFGKAKGSRAIWYMWLGARYLEFEALGFLNEDHWFSRENSYSGVEGEGLHKLGYILRDISKIPGGAM
YADDTAGWDTRITEDDLHNEEKITQQMDPEHRQLASAIFKLTYQNKVVKVQRPTPKGTVMDIISRKDQRG
SGQVGTYGLNTFTNMEAQLVRQMEGEGVLSKADLENPHLLEKKITQWLETKGVERLKRMAISGDDCVVKP
IDDRFANALLALNDMGKVRKDIPQWQPSKGWHDWQQVPFCSHHFHELIMKDGRKLVVPCRPQDELIGRAR
ISQGAGWSLKETACLGKAYAQMWSLMYFHRRDLRLASNAICSAVPVHWVPTSRTTWSIHAHHQWMTTEDM
LTVWNRVWIEDNPWMEDKTPVTTWEDVPYLGKREDQWCGSLIGLTSRATWAQNILTAIQQVRSLIGDEEF
LDYMPSMKRFRKEEESE
>gb|ABG73586.1|:2740-3386 polyprotein [Dengue virus 3]
TIEKDVDLGAGTRHVNAEPETPNMDVIGERIKRIKEEHSSTWHYDEENPYKTWAYHGSYEVKATGSASSM
INGVVKLLTKPWDVVPMVTQMAMTDTTPFGQQRVFKEKVDTRTPRPMPGTRKVMEITAEWLWRTLGRNKR
PRLCTREEFTKKVRTTAAMGAVFTEENQWDSARAAVEDEEFWKLVDRERELHKLGKCGSCVYNMMGKREK
KLGEFGKAKGSRAIWYMWLGARYLEFEALGFLNEDHWFSRENSYSGVEGEGLHKLGYILRDISKIPGGAM
YADDTAGWDTRITEDDLHNEEKITQQMDPEHRQLANAIFKLTYQNKVVKVQRPTPKGTVMDIISRKDQRG
SGQVGTYGLNTFTNMEAQLVRQMEGEGVLSKADLENPHLLEKKITQWLETKGVERLKRMAISGDDCVVKP
IDDRFANALLALNDMGKVRKDIPQWQPSKGWHDWQQVPFCSHHFHELIMKDGRKLVVPCRPQDELIGRAR
ISQGAGWSLKETACLGKAYAQMWSLMYFHRRDLRLASNAICSAVPVHWVPTSRTTWSIHAHHQWMTTEDM
LTVWNRVWIEDNPWMEDKTPVTTWEDVPYLGKREDQWCGSLIGLTSRATWAQNILTAIQQVRSLIGDEEF
LDYMPSMKRFRKEEESE
>gb|ABG73585.1|:2740-3386 polyprotein [Dengue virus 3]
TIEKDVDLGAGTRHVNAEPETPNMDVIGERIRRIKEEHSSTWHYDDENPYKTWAYHGSYEVKATGSASSM
INGVVKLLTKPWDVVPTVTQMAMTDTTPFGQQRVFKEKVDTRTPRPMPGTRKVMEITAEWLWRTLGRNKR
PRLCTREEFTKKVRTNAAMGAVFTEENQWDSARAAVEDEEFWKLVDRERELHKLGKCGSCVYNMMGKREK
KLGEFGKAKGSRAIWYMWLGARYLEFEALGFLNEDHWFSRENSYSGVEGEGLHKLGYILRDISKTPGGAM
YADDTAGWDTRITEDDLHNEEKITQQMDPEHRQLANAIFKLTYQNKVVKVQRPTPKGTVMDIISRKDQRG
SGQVGTYGLNTFTNMEAQLIRQMEGEGVLSKADLENPHLPEKKITQWLETKGVERLKRMAISGDDCVVKP
IDDRFANALLALNDMGKVRKDIPQWQPSKGWHDWQQVPFCSHHFHELIMKDGRKLVVPCRPQDELIGRAR
ISQGAGWSLKETACLGKAYAQMWSLMYFHRRDLRLASNAICSAVPVHWVPTSRTTWSIHAHHQWMTTEDM
LTVWNRVWIEDNPWMEDKTPVTTWEDVPYLGKREDQWCGSLIGLTSRATWAQNILTAIQQVRSLIGNEEF
LDYMPSMKRFRKEEESE
