# Supplementary material for: Inferring Protective CD8+ T-Cell Epitopes for NS5 Protein of Four Serotypes of Dengue Virus Chinese Isolates Based on HLA-A, -B and -C Allelic Distribution: Implications for Epitope-Based Universal Vaccine Design
Source: PLoS One. 2015 Sep 18;10(9):e0138729. doi: 10.1371/journal.pone.0138729 (PMC4575106; doi:10.1371/journal.pone.0138729)
Supplement: S4 File — (TXT) [file pone.0138729.s004.txt]

>gb|AGI95993.1|:2738-3384 polyprotein [Dengue virus 4]
TYEKDVDLGAGTRSVSTETEKPDMTVIGRRLQRLQEEHKETWHYDQENPYRTWAYHGSYEAPSTGSASSM
VNGVVKLLTKPWDVIPMVTQLAMTDTTPFGQQRVFKEKVDTRTPQPKPGTRMIMTTTANWLWALLGKKKS
PRLCTREEFISKVRSNAAIGAVFQEEQGWTSASEAVNDSRFWELVDKERALHQEGKCESCVYNMMGKREK
KLGEFGRAKGSRAIWYMWLGARFLEFEALGFLNEDHWFSRENSWSGVEGEGLHRLGYILEDIDKQEGDLI
YADDTAGWDTRITEDDLLNEELITEQMAPHHKTLAKAIFKLTYQNKVVKVLRPTPKGAVMDIISRKDQRG
SGQVGTYGLNTFTNMEVQLIRQMEAEGVITQDDMQNPKGLKERVEKWLTECGVDRLKRMAISGDDCVVKP
LDERFSTSLLFLNDMGKVRKDIPQWEPSKGWKNWQEVPFCSHHFHKIFMKDGRSLVVPCRNQDELIGRAR
ISQGAGWSLRETACLGKAYAQMWSLMYFHRRDLRLASMAICSAVPTEWFPTSRTTWSIHAHHQWMTTEDM
LKVWNRVWIEDNPNMTDKTPVHSWEDIPYLGKREDLWCGSLIGLSSRATWAKNIHTAITQVRNLIGKEDY
VDYMPVMKRYSAPSESE
>gb|AFK82574.1|:2738-3384 polyprotein [Dengue virus 4]
TYEKDVDLGAGTRSVSTETEKPDMTVIGRRLQRLREEHKETWHYDQENPYRTWAYHGSYEAPSTGSASSM
VNGVVKLLTKPWDVIPMVTQLAMTDTTPFGQQRVFKEKVDTRTPQPKPGTRMIMTTTANWLWALLGKKKS
PRLCTREEFISKVRSNAAIGAVFQEEQGWTSASEAVNDSRFWELVDKERALHQEGKCESCVYNMMGKREK
KLGEFGRAKGSRAIWYMWLGARFLEFEALGFLNEDHWFSRENSWSGVEGEGLHRLGYILEDIDKKDGDLI
YADDTAGWDTRITEDDLLNEELITEQMAPHHKTLAKAIFKLTYQNKVVKVLRPTPKGAVMDIISRKDQRG
SGQVGTYGLNTFTNMEVQLIRQMEAEGVITQDDMQNPKGLKERVEKWLKECGVDRLKRMAISGDDCVVKP
LDERFSTSLLFLNDMGKVRKDIPQWEPSKGWKNWQEVPFCSHHFHKIFMKDGRSLVVPCRNQDELIGRAR
ISQGAGWSLRETACLGKAYAQMWSLMYFHRRDLRLASMAICSAVPTEWFPTSRTTWSIHAHHQWMTTEDM
LKVWNRVWIEDNPNMTDKTPVHSWEDIPYLGKREDLWCGSLIGLSSRATWAKNIHTAITQVRNLIGKEEY
VDYMPAMKRYSAPFESE
>gb|ACN54389.1|:2738-3384 polyprotein [Dengue virus 4]
TYEKDVDLGAGTRSVSTETEKPDMTIIGRRLQRLQEEHKETWHYDQENPYRTWAYHGSYEAPSTGSASSM
VNGVVKLLTKPWDVIPMVTQLAMTDTTPFGQQRVFKEKVDTRTPQPKPGTRMVMTTTANWLWALLGKKKK
PRLCTREEFISKVRSNAAIGAVFQEEQGWTSASEAVNDSRFWELVDKERTLHQEGKCESCVYNMMGKREK
KLGEFGRAKGSRAIWYMWLGARFLEFEALGFLNEDHWFGRENSWSGVEGEGLHRLGYILEDINKKDGDLI
YADDTAGWDTRITEDDLLNEELITEQMAPHHKILAKAIFKLTYQNKVVKVLRPTPKGAVMDIISRKDQRG
SGQVGTYGLNTFTNMEVQLIRQMEAEGVITQDDMHNPKGLKERVEKWLKECGVDRLKRMAISGDDCVVKP
LDERFSTSLLFLNDMGKVRKDIPQWEPSKGWKNWQEVPFCSHHFHKIFMKDGRSLVVPCRNQDELIGRAR
ISQGAGWSLRETACLGKAYAQMWSLMYFHRRDLRLASMAICSAVPTEWFPTSRTTWSIHAHHQWMTTEDM
LKVWNRVWIEDNPNMTDKTPVHSWEDIPYLGKREDLWCGSLIGLSSRATWAKNIHTAITQVRNLIGKEEY
VDYMPVMKRYSAPFESE
>gb|ACN54388.1|:2738-3384 polyprotein [Dengue virus 4]
TYEKDVDLGAGTRSVSTETEKPDMTIIGRRLQRLQEEHKETWHYDQENPYRTWAYHGSYEAPSTGSASSM
VNGVVKLLTKPWDVIPMVTQLAMTDTTPYGQQRVFKEKVDTRTPQPKPGTRMVMTTTANWLWALLGKKKK
PRLCTREEFISKVRSNAAIGAVFQEEQGWTSASEAVNDSRFWGLVDKERTLHQEGKCESCVYNMMGKREK
KLGEFGRAKGSRAIWYMWLGARFLEFEALGFLNEDHWFGRENSWSGVEGEGLHRLGYILEDIDKKDGDLI
YADDTAGWDTRITEDDLLNEELITEQMAPHHKILAKAIFKLTYQNKVVKVLRPTPKGAVMDIISGKDQRG
SGQVGTYGLNTFTNMEVQLIRQMEAEGVITQDDMHNPKGLKERVEKWLKECGVDRLKRMAISGDDCVVKP
LDERFSTSLLFLNDMGKVRKDIPQWEPSKGWKNWQEVPFCSHHFHKIFMKDGRSLVVPCRNQDELIGRAR
ISQGAGWSLRETACLGKAYAQMWSLMYFHRRDLRLASMAICSAVPTEWFPTSRTTWSIHAHHQWMTTEDM
LKVWNRVWIEDNPNMTDKTPVHSWEDIPYLGKREDLWCGSLIGLSSRATWAKNIHAAITQVRNLIGKEEY
VDYMPVMKRYSAPSESE
>gb|AFD53008.1|:2738-3384 polyprotein [Dengue virus 4]
TYEKDVDLGAGTRSVSTETEKPDMTVIGRRLQRLREEHKETWHYDQENPYRTWAYHGSYEAPSTGSASSM
VNGVVKLLTKPWDVIPMVTQLAMTDTTPFGQQRVFKEKVDTRTPQPKPGTRMIMTTTANWLWALLGKKKS
PRLCTREEFISKVRSNAAIGAVFQEEQGWTSASEAVNDSRFWELVDKERALHQEGKCESCVYNMMGKREK
KLGEFGRAKGSRAIWYMWLGARFLEFEALGFLNEDHWFSRENSWSGVEGEGLHRLGYILEDIDKKDGDLI
YADDTAGWDTRITEDDLLNEELITEQMAPHHKTLAKAIFKLTYQNKVVKVLRPTPKGAVMDIISRKDQRG
SGQVGTYGLNTFTNMEVQLIRQMEAEGVITQDDMQNPKGLKERVEKWLKECGVDRLKRMAISGDDCVVKP
LDERFSTSLLFLNDMGKVRKDIPQWEPSKGWKNWQEVPFCSHHFHKIFMKDGRSLVVPCRNQDELIGRAR
ISQGAGWSLRETACLGKAYAQMWSLMYFHRRDLRLASMAICSAVPTEWFPTSRTTWSIHAHHQWMTTEDM
LKVWNRVWIEDNPNMTDKTPVHSWEDIPYLGKREDLWCGSLIGLSSRATWAKNIHTAITQVRNLIGKEEY
VDYMPAMKRYSAPFESE
>gb|AAG30148.1|:2738-3384 polyprotein precursor [Dengue virus 4]
TYEKDVDLGAGTRSVSTETEKPDMTIIGRRLQRLQEEHKETWHYDQENPYRTWAYHGSYEAPSTGSASSM
VNGVVKLLTKPWDVIPMVTQLAMTDTTPFGQQRVFKEKVDTRTPQPKPGTRMVMTTTANWLWALLGKKKK
PRLCTREEFISKVRSNAAIGAVFQEEQGWTSASEAVNDSRFWELVDKERTLHQEGKCESCVYNMMGKREK
KLGEFGRAKGSRAIWYMWLGARFLEFEALGFLNEDHWFGRENSWSGVEGEGLHRLGYILEDIDKKDGDLI
YADDTAGWDTRITEDDLLNEELITEQMAPHHKILAKAIFKLTYQNKVVKVLRPTPKGAVMDIISRKDQRG
SGQVGTYGLNTFTNMEVQLIRQMEAEGVITQDDMHNPKGLKERVEKWLKECGVDRLKRMAISGDDCVVKP
LDERFSTSLLFLNDMGKVRKDIPQWEPSKGWKNWQEVPFCSHHFHKIFMKDGRSLVVPCRNQDELIGRAR
ISQGAGWSLRETACLGKAYAQMWSLMYFHRRDLRLASMAICSAVPTEWFPTSRTTWSIHAHHQWMTTEDM
LKVWNRVWIEDNPNMTDKTPVHSWEDIPYLGKREDLWCGSLIGLSSRATWAKNIHTAITQVRNLIGKEEY
VDYMPVMKRYSAPFESE
